# Supplementary material for: Limitations of lymphoblastoid cell lines for establishing genetic reference datasets in the immunoglobulin loci
Source: PLoS One. 2021 Dec 13;16(12):e0261374. doi: 10.1371/journal.pone.0261374 (PMC8668129; doi:10.1371/journal.pone.0261374)
Supplement: S1 Table — (TXT) [file pone.0261374.s005.txt]

#chrom	v_gene_start	v_gene_end	v_gene	j_gene_start	j_gene_end	j_gene	sample	population	num_clones	reads_with_v_j	total_vdj_reads	clonality
chr14	106592675	106593347	IGHV3-53	105864215	105864260	IGHJ4	NA12718	CEU	4	7	16	0.4375
chr14	106210935	106211453	IGHV3-20	105863198	105863258	IGHJ6	NA12748	CEU	3	12	17	0.705882
chr14	106335081	106335613	IGHV3-30	105864215	105864260	IGHJ4	NA12775	CEU	12	4	21	0.190476
chr14	105986581	105987083	IGHV1-2	105864215	105864260	IGHJ4	NA12777	CEU	2	16	21	0.761905
chr14	106268605	106269140	IGHV3-23	105864215	105864260	IGHJ4	NA12778	CEU	11	2	15	0.133333
chr14	106556935	106557477	IGHV3-49	105864215	105864260	IGHJ4	NA12827	CEU	2	17	18	0.944444
chr14	106116634	106117204	IGHV3-11	105864215	105864260	IGHJ4	NA12829	CEU	9	14	35	0.4
chr14	106556935	106557477	IGHV3-49	105864215	105864260	IGHJ4	NA12842	CEU	4	10	26	0.384615
chr14	106359792	106360324	IGHV3-33	105864215	105864260	IGHJ4	NA12843	CEU	9	7	22	0.318182
chr14	106359792	106360324	IGHV3-33	105864215	105864260	IGHJ4	NA12889	CEU	3	17	26	0.653846
chr14	106762091	106762588	IGHV1-69D	105864587	105864635	IGHJ3	NA12890	CEU	4	5	11	0.454545
chr14	106276547	106277043	IGHV1-24	105864587	105864635	IGHJ3	NA18488	YRI	3	9	14	0.642857
chr14	106335081	106335613	IGHV3-30	105864215	105864260	IGHJ4	NA18530	CHB	11	9	22	0.409091
chr14	106184900	106185394	IGHV1-18	105864215	105864260	IGHJ4	NA18534	CHB	7	11	23	0.478261
chr14	106062150	106062683	IGHV3-7	105863198	105863258	IGHJ6	NA18536	CHB	8	5	13	0.384615
chr14	106335081	106335613	IGHV3-30	105864215	105864260	IGHJ4	NA18543	CHB	11	3	16	0.1875
chr14	106037901	106038365	IGHV2-5	105864215	105864260	IGHJ4	NA18544	CHB	4	10	16	0.625
chr14	106184900	106185394	IGHV1-18	105863814	105863862	IGHJ5	NA18546	CHB	11	9	25	0.36
chr14	106037901	106038365	IGHV2-5	105863198	105863258	IGHJ6	NA18548	CHB	11	3	17	0.176471
chr14	106335081	106335613	IGHV3-30	105864215	105864260	IGHJ4	NA18549	CHB	13	4	17	0.235294
chr14	106578743	106579236	IGHV5-51	105864215	105864260	IGHJ4	NA18557	CHB	22	3	26	0.115385
chr14	106184900	106185394	IGHV1-18	105864587	105864635	IGHJ3	NA18559	CHB	11	5	26	0.192308
chr14	106235063	106235594	IGHV3-21	105864215	105864260	IGHJ4	NA20752	TSI	10	2	13	0.153846
chr14	106537809	106538344	IGHV3-48	105863198	105863258	IGHJ6	NA20753	TSI	10	7	18	0.388889
chr14	106511116	106511856	IGHV1-46	105863814	105863862	IGHJ5	NA20754	TSI	15	7	23	0.304348
chr14	106276547	106277043	IGHV1-24	105864215	105864260	IGHJ4	NA20755	TSI	14	3	18	0.166667
chr14	106359792	106360324	IGHV3-33	105864215	105864260	IGHJ4	NA20756	TSI	20	2	21	0.0952381
chr14	106770576	106771020	IGHV2-70	105864215	105864260	IGHJ4	NA20757	TSI	17	2	21	0.0952381
chr14	106421710	106422218	IGHV4-39	105865407	105865458	IGHJ1	NA20758	TSI	7	5	14	0.357143
chr14	106301395	106301862	IGHV2-26	105863198	105863258	IGHJ6	NA20759	TSI	7	9	18	0.5
chr14	106592675	106593347	IGHV3-53	105863198	105863258	IGHJ6	NA20760	TSI	8	5	22	0.227273
chr14	106335081	106335613	IGHV3-30	105864587	105864635	IGHJ3	NA20761	TSI	12	5	25	0.2
chr14	106088121	106088573	IGHV3-64D	105864215	105864260	IGHJ4	NA20762	TSI	2	21	28	0.75
chr14	106657724	106658258	IGHV3-64	105863814	105863862	IGHJ5	NA20763	TSI	7	15	31	0.483871
chr14	106235063	106235594	IGHV3-21	105865199	105865250	IGHJ2	NA20764	TSI	3	20	22	0.909091
chr14	106762091	106762588	IGHV1-69D	105864587	105864635	IGHJ3	NA20765	TSI	5	4	11	0.363636
chr14	106592675	106593347	IGHV3-53	105863198	105863258	IGHJ6	NA20766	TSI	5	20	36	0.555556
chr14	106276547	106277043	IGHV1-24	105863814	105863862	IGHJ5	NA20767	TSI	5	13	17	0.764706
chr14	106578743	106579236	IGHV5-51	105863198	105863258	IGHJ6	NA20768	TSI	13	6	20	0.3
chr14	106627248	106627825	IGHV4-59	105863198	105863258	IGHJ6	NA20769	TSI	15	3	19	0.157895
chr14	106349282	106349792	IGHV4-31	105865199	105865250	IGHJ2	NA20770	TSI	15	5	24	0.208333
chr14	106184900	106185394	IGHV1-18	105863814	105863862	IGHJ5	NA20771	TSI	10	5	20	0.25
chr14	106578743	106579236	IGHV5-51	105864215	105864260	IGHJ4	NA20772	TSI	6	14	19	0.736842
chr14	106037901	106038365	IGHV2-5	105864215	105864260	IGHJ4	NA20773	TSI	18	4	26	0.153846
chr14	106627248	106627825	IGHV4-59	105863814	105863862	IGHJ5	HG00443	CHS	18	2	19	0.105263
chr14	106373662	106374145	IGHV4-34	105865199	105865250	IGHJ2	HG00445	CHS	15	3	18	0.166667
chr14	106556935	106557477	IGHV3-49	105864215	105864260	IGHJ4	HG00446	CHS	26	3	30	0.1
chr14	106335081	106335613	IGHV3-30	105864587	105864635	IGHJ3	HG00448	CHS	19	2	20	0.1
chr14	106268605	106269140	IGHV3-23	105864215	105864260	IGHJ4	HG00449	CHS	15	7	21	0.333333
chr14	106025144	106025630	IGHV7-4-1	105864215	105864260	IGHJ4	HG00451	CHS	10	2	11	0.181818
chr14	106421710	106422218	IGHV4-39	105863198	105863258	IGHJ6	HG00452	CHS	4	6	14	0.428571
chr14	106335081	106335613	IGHV3-30	105863198	105863258	IGHJ6	HG00463	CHS	18	5	27	0.185185
chr14	106373662	106374145	IGHV4-34	105863814	105863862	IGHJ5	HG00464	CHS	25	3	31	0.0967742
chr14	106301395	106301862	IGHV2-26	105863198	105863258	IGHJ6	HG00118	GBR	15	2	16	0.125
chr14	106762091	106762588	IGHV1-69D	105864587	105864635	IGHJ3	HG00119	GBR	14	3	23	0.130435
chr14	106421710	106422218	IGHV4-39	105864215	105864260	IGHJ4	HG00121	GBR	22	6	28	0.214286
chr14	106005094	106005574	IGHV1-3	105864215	105864260	IGHJ4	HG00122	GBR	19	3	24	0.125
chr14	106268605	106269140	IGHV3-23	105864587	105864635	IGHJ3	HG00123	GBR	14	3	19	0.157895
chr14	106037901	106038365	IGHV2-5	105863814	105863862	IGHJ5	HG00125	GBR	11	5	17	0.294118
chr14	106107971	106108464	IGHV5-10-1	105863814	105863862	IGHJ5	HG00126	GBR	23	8	36	0.222222
chr14	106335081	106335613	IGHV3-30	105863198	105863258	IGHJ6	HG00159	GBR	7	8	20	0.4
chr14	106359792	106360324	IGHV3-33	105864587	105864635	IGHJ3	HG00231	GBR	16	3	27	0.111111
chr14	106335081	106335613	IGHV3-30	105864215	105864260	IGHJ4	HG00232	GBR	14	7	27	0.259259
chr14	106268605	106269140	IGHV3-23	105863198	105863258	IGHJ6	HG00236	GBR	7	26	44	0.590909
chr14	106153623	106154163	IGHV3-15	105864215	105864260	IGHJ4	HG00237	GBR	11	4	15	0.266667
chr14	106116634	106117204	IGHV3-11	105863814	105863862	IGHJ5	HG00239	GBR	27	7	41	0.170732
chr14	106335081	106335613	IGHV3-30	105864215	105864260	IGHJ4	NA18595	CHB	15	2	17	0.117647
chr14	106810441	106811131	IGHV3-74	105864215	105864260	IGHJ4	NA18596	CHB	12	5	19	0.263158
chr14	106210935	106211453	IGHV3-20	105863198	105863258	IGHJ6	NA18597	CHB	13	4	21	0.190476
chr14	106373662	106374145	IGHV4-34	105864215	105864260	IGHJ4	NA18599	CHB	11	7	25	0.28
chr14	105939755	105940253	IGHV6-1	105864215	105864260	IGHJ4	NA18602	CHB	2	14	18	0.777778
chr14	106116634	106117204	IGHV3-11	105864215	105864260	IGHJ4	NA18606	CHB	16	4	22	0.181818
chr14	106359792	106360324	IGHV3-33	105863198	105863258	IGHJ6	NA18610	CHB	13	6	26	0.230769
chr14	106470263	106470800	IGHV3-43	105864215	105864260	IGHJ4	NA18611	CHB	10	7	20	0.35
chr14	106810441	106811131	IGHV3-74	105864215	105864260	IGHJ4	NA18612	CHB	14	13	40	0.325
chr14	106153623	106154163	IGHV3-15	105863198	105863258	IGHJ6	NA18613	CHB	7	6	16	0.375
chr14	106578743	106579236	IGHV5-51	105864215	105864260	IGHJ4	NA18615	CHB	9	8	21	0.380952
chr14	106359792	106360324	IGHV3-33	105865199	105865250	IGHJ2	NA18616	CHB	17	4	28	0.142857
chr14	106359792	106360324	IGHV3-33	105864215	105864260	IGHJ4	NA18617	CHB	18	3	25	0.12
chr14	106153623	106154163	IGHV3-15	105864587	105864635	IGHJ3	NA18618	CHB	9	4	19	0.210526
chr14	106153623	106154163	IGHV3-15	105863198	105863258	IGHJ6	NA18619	CHB	7	5	15	0.333333
chr14	106268605	106269140	IGHV3-23	105864215	105864260	IGHJ4	NA18620	CHB	10	2	11	0.181818
chr14	106537809	106538344	IGHV3-48	105865199	105865250	IGHJ2	NA18621	CHB	3	15	18	0.833333
chr14	105939755	105940253	IGHV6-1	105864215	105864260	IGHJ4	NA18622	CHB	14	3	25	0.12
chr14	106062150	106062683	IGHV3-7	105864215	105864260	IGHJ4	NA18623	CHB	5	4	11	0.363636
chr14	106537809	106538344	IGHV3-48	105864215	105864260	IGHJ4	NA18624	CHB	9	5	23	0.217391
chr14	106421710	106422218	IGHV4-39	105864215	105864260	IGHJ4	NA18625	CHB	9	10	25	0.4
chr14	106421710	106422218	IGHV4-39	105864215	105864260	IGHJ4	NA18626	CHB	11	10	22	0.454545
chr14	106235063	106235594	IGHV3-21	105863814	105863862	IGHJ5	NA20774	TSI	21	7	29	0.241379
chr14	106257761	106258223	IGHV3-22	105863814	105863862	IGHJ5	NA20775	TSI	10	9	25	0.36
chr14	106373662	106374145	IGHV4-34	105863198	105863258	IGHJ6	NA20778	TSI	20	10	46	0.217391
chr14	106627248	106627825	IGHV4-59	105864587	105864635	IGHJ3	NA20783	TSI	10	5	17	0.294118
chr14	106762091	106762588	IGHV1-69D	105863198	105863258	IGHJ6	NA20785	TSI	19	4	27	0.148148
chr14	106268605	106269140	IGHV3-23	105864215	105864260	IGHJ4	NA20786	TSI	3	12	22	0.545455
chr14	106627248	106627825	IGHV4-59	105864215	105864260	IGHJ4	NA20787	TSI	17	3	26	0.115385
chr14	106578743	106579236	IGHV5-51	105863814	105863862	IGHJ5	NA20790	TSI	11	6	22	0.272727
chr14	106622356	106622855	IGHV1-58	105864215	105864260	IGHJ4	NA20792	TSI	6	7	20	0.35
chr14	106335081	106335613	IGHV3-30	105864215	105864260	IGHJ4	NA20795	TSI	3	9	14	0.642857
chr14	106005094	106005574	IGHV1-3	105863198	105863258	IGHJ6	NA20796	TSI	16	3	19	0.157895
chr14	106062150	106062683	IGHV3-7	105865199	105865250	IGHJ2	NA20797	TSI	5	16	20	0.8
chr14	106268605	106269140	IGHV3-23	105864215	105864260	IGHJ4	NA20798	TSI	14	3	20	0.15
chr14	106301395	106301862	IGHV2-26	105864215	105864260	IGHJ4	NA20799	TSI	4	19	43	0.44186
chr14	106335081	106335613	IGHV3-30	105863198	105863258	IGHJ6	NA20800	TSI	11	7	18	0.388889
chr14	106511116	106511856	IGHV1-46	105863814	105863862	IGHJ5	NA20801	TSI	4	16	19	0.842105
chr14	106335081	106335613	IGHV3-30	105863814	105863862	IGHJ5	NA20802	TSI	14	5	23	0.217391
chr14	106421710	106422218	IGHV4-39	105864215	105864260	IGHJ4	NA20803	TSI	4	11	18	0.611111
chr14	106421710	106422218	IGHV4-39	105865199	105865250	IGHJ2	NA20804	TSI	15	5	24	0.208333
chr14	106174341	106174760	IGHV1-17	105864215	105864260	IGHJ4	NA20805	TSI	19	2	24	0.0833333
chr14	106335081	106335613	IGHV3-30	105864215	105864260	IGHJ4	NA20806	TSI	13	3	19	0.157895
chr14	106062150	106062683	IGHV3-7	105863198	105863258	IGHJ6	NA20807	TSI	7	7	14	0.5
chr14	106556935	106557477	IGHV3-49	105864215	105864260	IGHJ4	HG00242	GBR	12	3	17	0.176471
chr14	106335081	106335613	IGHV3-30	105863198	105863258	IGHJ6	HG00243	GBR	9	10	34	0.294118
chr14	106359792	106360324	IGHV3-33	105864215	105864260	IGHJ4	HG00244	GBR	10	3	13	0.230769
chr14	106810441	106811131	IGHV3-74	105864215	105864260	IGHJ4	HG00245	GBR	16	3	23	0.130435
chr14	105986581	105987083	IGHV1-2	105864587	105864635	IGHJ3	HG00252	GBR	18	5	26	0.192308
chr14	106335081	106335613	IGHV3-30	105863814	105863862	IGHJ5	HG00253	GBR	13	5	25	0.2
chr14	106268605	106269140	IGHV3-23	105864215	105864260	IGHJ4	HG00254	GBR	12	7	20	0.35
chr14	106762091	106762588	IGHV1-69D	105863198	105863258	IGHJ6	HG00256	GBR	20	4	27	0.148148
chr14	106196699	106196990	IGHV3-19	105863198	105863258	IGHJ6	HG00257	GBR	14	7	28	0.25
chr14	106373662	106374145	IGHV4-34	105865199	105865250	IGHJ2	HG00258	GBR	11	11	24	0.458333
chr14	106627248	106627825	IGHV4-59	105864215	105864260	IGHJ4	HG00259	GBR	23	2	25	0.08
chr14	106578743	106579236	IGHV5-51	105863814	105863862	IGHJ5	HG00260	GBR	13	4	18	0.222222
chr14	106775156	106775618	IGHV3-71	105864215	105864260	IGHJ4	HG00261	GBR	14	4	31	0.129032
chr14	106373662	106374145	IGHV4-34	105864215	105864260	IGHJ4	HG00262	GBR	20	4	25	0.16
chr14	106335081	106335613	IGHV3-30	105863198	105863258	IGHJ6	HG00263	GBR	11	5	15	0.333333
chr14	106335081	106335613	IGHV3-30	105863814	105863862	IGHJ5	HG00264	GBR	10	3	13	0.230769
chr14	106421710	106422218	IGHV4-39	105865407	105865458	IGHJ1	HG00265	GBR	18	2	21	0.0952381
chr14	106578743	106579236	IGHV5-51	105865199	105865250	IGHJ2	HG00266	FIN	4	14	21	0.666667
chr14	106037901	106038365	IGHV2-5	105863814	105863862	IGHJ5	HG00267	FIN	24	6	34	0.176471
chr14	106762091	106762588	IGHV1-69D	105863198	105863258	IGHJ6	HG00268	FIN	16	9	27	0.333333
chr14	106511116	106511856	IGHV1-46	105863198	105863258	IGHJ6	HG00269	FIN	16	3	21	0.142857
chr14	106116634	106117204	IGHV3-11	105864587	105864635	IGHJ3	HG00271	FIN	15	5	26	0.192308
chr14	106116634	106117204	IGHV3-11	105863198	105863258	IGHJ6	NA18627	CHB	16	4	25	0.16
chr14	106578743	106579236	IGHV5-51	105865199	105865250	IGHJ2	NA18628	CHB	9	3	16	0.1875
chr14	106116634	106117204	IGHV3-11	105864215	105864260	IGHJ4	NA18630	CHB	14	6	26	0.230769
chr14	106373662	106374145	IGHV4-34	105864215	105864260	IGHJ4	NA18631	CHB	13	9	25	0.36
chr14	106810441	106811131	IGHV3-74	105863198	105863258	IGHJ6	NA18632	CHB	6	11	16	0.6875
chr14	106268605	106269140	IGHV3-23	105864215	105864260	IGHJ4	NA18633	CHB	12	7	20	0.35
chr14	106373662	106374145	IGHV4-34	105863198	105863258	IGHJ6	NA18634	CHB	9	11	27	0.407407
chr14	106268605	106269140	IGHV3-23	105864215	105864260	IGHJ4	NA18635	CHB	5	3	9	0.333333
chr14	106153623	106154163	IGHV3-15	105864587	105864635	IGHJ3	NA18636	CHB	8	3	13	0.230769
chr14	106210935	106211453	IGHV3-20	105863198	105863258	IGHJ6	NA18637	CHB	8	6	15	0.4
chr14	106184900	106185394	IGHV1-18	105864215	105864260	IGHJ4	NA18639	CHB	14	2	17	0.117647
chr14	106770576	106771020	IGHV2-70	105864215	105864260	IGHJ4	NA18640	CHB	21	3	33	0.0909091
chr14	106627248	106627825	IGHV4-59	105864215	105864260	IGHJ4	NA18641	CHB	12	9	34	0.264706
chr14	105986581	105987083	IGHV1-2	105863814	105863862	IGHJ5	NA18642	CHB	8	14	22	0.636364
chr14	106714683	106715181	IGHV1-69	105864587	105864635	IGHJ3	NA18643	CHB	13	4	21	0.190476
chr14	106062150	106062683	IGHV3-7	105864215	105864260	IGHJ4	NA18645	CHB	16	4	25	0.16
chr14	106037901	106038365	IGHV2-5	105864215	105864260	IGHJ4	NA18647	CHB	7	9	23	0.391304
chr14	106349282	106349792	IGHV4-31	105863814	105863862	IGHJ5	NA18740	CHB	9	3	14	0.214286
chr14	106770576	106771020	IGHV2-70	105864215	105864260	IGHJ4	NA18745	CHB	13	4	18	0.222222
chr14	106421710	106422218	IGHV4-39	105863198	105863258	IGHJ6	NA18747	CHB	6	14	21	0.666667
chr14	106153623	106154163	IGHV3-15	105863198	105863258	IGHJ6	NA18748	CHB	5	12	19	0.631579
chr14	106129539	106130072	IGHV3-13	105864215	105864260	IGHJ4	NA18749	CHB	6	6	14	0.428571
chr14	106537809	106538344	IGHV3-48	105864215	105864260	IGHJ4	NA20808	TSI	19	2	20	0.1
chr14	106107971	106108464	IGHV5-10-1	105864215	105864260	IGHJ4	NA20809	TSI	11	6	24	0.25
chr14	106335081	106335613	IGHV3-30	105864215	105864260	IGHJ4	NA20810	TSI	21	2	27	0.0740741
chr14	106335081	106335613	IGHV3-30	105863814	105863862	IGHJ5	NA20811	TSI	19	3	27	0.111111
chr14	106421710	106422218	IGHV4-39	105864215	105864260	IGHJ4	NA20812	TSI	25	4	33	0.121212
chr14	106268605	106269140	IGHV3-23	105864215	105864260	IGHJ4	NA20813	TSI	24	2	26	0.0769231
chr14	106268605	106269140	IGHV3-23	105863198	105863258	IGHJ6	NA20814	TSI	12	4	22	0.181818
chr14	106235063	106235594	IGHV3-21	105864587	105864635	IGHJ3	NA20815	TSI	13	2	17	0.117647
chr14	106810441	106811131	IGHV3-74	105864215	105864260	IGHJ4	NA20818	TSI	15	6	30	0.2
chr14	106443132	106443583	IGHV3-41	105863198	105863258	IGHJ6	NA20819	TSI	19	4	28	0.142857
chr14	106210935	106211453	IGHV3-20	105864215	105864260	IGHJ4	NA20821	TSI	4	7	14	0.5
chr14	106235063	106235594	IGHV3-21	105864215	105864260	IGHJ4	NA20822	TSI	5	5	15	0.333333
chr14	106578743	106579236	IGHV5-51	105863814	105863862	IGHJ5	NA20826	TSI	16	8	27	0.296296
chr14	106107971	106108464	IGHV5-10-1	105863198	105863258	IGHJ6	NA20827	TSI	14	5	20	0.25
chr14	106335081	106335613	IGHV3-30	105863198	105863258	IGHJ6	NA20828	TSI	16	4	23	0.173913
chr14	106675016	106675544	IGHV3-66	105864215	105864260	IGHJ4	NA20832	TSI	11	6	25	0.24
chr14	106810441	106811131	IGHV3-74	105864587	105864635	IGHJ3	NA19222	YRI	7	4	17	0.235294
chr14	106810441	106811131	IGHV3-74	105865199	105865250	IGHJ2	NA19625	ASW	14	12	26	0.461538
chr14	106268605	106269140	IGHV3-23	105864215	105864260	IGHJ4	NA19648	MXL	7	13	22	0.590909
chr14	106627248	106627825	IGHV4-59	105863198	105863258	IGHJ6	NA19649	MXL	7	7	21	0.333333
chr14	106184900	106185394	IGHV1-18	105864587	105864635	IGHJ3	NA19651	MXL	7	9	16	0.5625
chr14	106268605	106269140	IGHV3-23	105863198	105863258	IGHJ6	NA19652	MXL	4	9	14	0.642857
chr14	106335081	106335613	IGHV3-30	105864215	105864260	IGHJ4	HG00272	FIN	19	2	22	0.0909091
chr14	106622356	106622855	IGHV1-58	105864215	105864260	IGHJ4	HG00273	FIN	10	9	22	0.409091
chr14	106335081	106335613	IGHV3-30	105863198	105863258	IGHJ6	HG00306	FIN	10	5	17	0.294118
chr14	105939755	105940253	IGHV6-1	105864215	105864260	IGHJ4	HG00308	FIN	11	3	16	0.1875
chr14	105986581	105987083	IGHV1-2	105863198	105863258	IGHJ6	HG00309	FIN	19	5	30	0.166667
chr14	106592675	106593347	IGHV3-53	105863198	105863258	IGHJ6	HG00311	FIN	15	5	23	0.217391
chr14	106359792	106360324	IGHV3-33	105864215	105864260	IGHJ4	HG00313	FIN	12	5	21	0.238095
chr14	106268605	106269140	IGHV3-23	105864215	105864260	IGHJ4	HG00315	FIN	12	6	18	0.333333
chr14	105986581	105987083	IGHV1-2	105864587	105864635	IGHJ3	HG00318	FIN	13	4	17	0.235294
chr14	106578743	106579236	IGHV5-51	105863198	105863258	IGHJ6	HG00319	FIN	7	13	26	0.5
chr14	106770576	106771020	IGHV2-70	105863814	105863862	IGHJ5	HG00320	FIN	18	6	37	0.162162
chr14	106627248	106627825	IGHV4-59	105863198	105863258	IGHJ6	HG00321	FIN	10	12	31	0.387097
chr14	106210935	106211453	IGHV3-20	105863198	105863258	IGHJ6	HG00323	FIN	14	6	23	0.26087
chr14	106184900	106185394	IGHV1-18	105864215	105864260	IGHJ4	HG00327	FIN	5	13	24	0.541667
chr14	106062150	106062683	IGHV3-7	105863814	105863862	IGHJ5	HG00328	FIN	5	12	18	0.666667
chr14	106276547	106277043	IGHV1-24	105864215	105864260	IGHJ4	HG00335	FIN	10	8	17	0.470588
chr14	106335081	106335613	IGHV3-30	105864215	105864260	IGHJ4	HG00336	FIN	9	5	20	0.25
chr14	106268605	106269140	IGHV3-23	105863814	105863862	IGHJ5	HG00337	FIN	8	4	14	0.285714
chr14	106470263	106470800	IGHV3-43	105864215	105864260	IGHJ4	HG00338	FIN	12	2	15	0.133333
chr14	106210935	106211453	IGHV3-20	105863198	105863258	IGHJ6	HG00339	FIN	13	7	31	0.225806
chr14	106762091	106762588	IGHV1-69D	105864215	105864260	IGHJ4	HG00342	FIN	5	8	19	0.421053
chr14	106421710	106422218	IGHV4-39	105864215	105864260	IGHJ4	HG00343	FIN	12	6	22	0.272727
chr14	106421710	106422218	IGHV4-39	105863198	105863258	IGHJ6	NA18757	CHB	8	3	14	0.214286
chr14	106268605	106269140	IGHV3-23	105863814	105863862	IGHJ5	NA18867	YRI	6	3	8	0.375
chr14	106210935	106211453	IGHV3-20	105864215	105864260	IGHJ4	NA18868	YRI	3	4	9	0.444444
chr14	106810441	106811131	IGHV3-74	105863198	105863258	IGHJ6	NA18873	YRI	7	11	17	0.647059
chr14	106537809	106538344	IGHV3-48	105864215	105864260	IGHJ4	NA18908	YRI	13	12	28	0.428571
chr14	106810441	106811131	IGHV3-74	105864215	105864260	IGHJ4	NA18910	YRI	8	6	16	0.375
chr14	106268605	106269140	IGHV3-23	105863814	105863862	IGHJ5	NA18917	YRI	14	5	25	0.2
chr14	106627248	106627825	IGHV4-59	105863814	105863862	IGHJ5	NA18923	YRI	10	4	14	0.285714
chr14	106349282	106349792	IGHV4-31	105863814	105863862	IGHJ5	NA18924	YRI	11	9	29	0.310345
chr14	106005094	106005574	IGHV1-3	105863198	105863258	IGHJ6	NA18933	YRI	8	6	17	0.352941
chr14	106627248	106627825	IGHV4-59	105864215	105864260	IGHJ4	NA18934	YRI	7	3	12	0.25
chr14	106184900	106185394	IGHV1-18	105864587	105864635	IGHJ3	NA18939	JPT	11	7	18	0.388889
chr14	106268605	106269140	IGHV3-23	105863814	105863862	IGHJ5	NA18941	JPT	2	8	15	0.533333
chr14	106359792	106360324	IGHV3-33	105863814	105863862	IGHJ5	NA18946	JPT	6	3	11	0.272727
chr14	106235063	106235594	IGHV3-21	105864587	105864635	IGHJ3	NA18954	JPT	19	7	34	0.205882
chr14	106268605	106269140	IGHV3-23	105864215	105864260	IGHJ4	NA18957	JPT	17	2	19	0.105263
chr14	106037901	106038365	IGHV2-5	105864215	105864260	IGHJ4	NA18962	JPT	15	5	32	0.15625
chr14	106062150	106062683	IGHV3-7	105864215	105864260	IGHJ4	NA18963	JPT	10	4	16	0.25
chr14	106373662	106374145	IGHV4-34	105864587	105864635	IGHJ3	NA18966	JPT	10	6	23	0.26087
chr14	106470263	106470800	IGHV3-43	105864215	105864260	IGHJ4	NA18977	JPT	10	3	13	0.230769
chr14	106421710	106422218	IGHV4-39	105863814	105863862	IGHJ5	NA18978	JPT	12	8	22	0.363636
chr14	105986581	105987083	IGHV1-2	105864215	105864260	IGHJ4	NA18979	JPT	20	3	34	0.0882353
chr14	106268605	106269140	IGHV3-23	105864215	105864260	IGHJ4	NA19654	MXL	26	2	29	0.0689655
chr14	106268605	106269140	IGHV3-23	105865407	105865458	IGHJ1	NA19655	MXL	6	9	19	0.473684
chr14	106639118	106639657	IGHV4-61	105864587	105864635	IGHJ3	NA19657	MXL	8	3	14	0.214286
chr14	106810441	106811131	IGHV3-74	105864215	105864260	IGHJ4	NA19658	MXL	17	4	28	0.142857
chr14	105986581	105987083	IGHV1-2	105863198	105863258	IGHJ6	NA19661	MXL	8	7	18	0.388889
chr14	106335081	106335613	IGHV3-30	105864215	105864260	IGHJ4	NA19663	MXL	17	2	20	0.1
chr14	106088121	106088573	IGHV3-64D	105863814	105863862	IGHJ5	NA19664	MXL	14	2	18	0.111111
chr14	106714683	106715181	IGHV1-69	105863814	105863862	IGHJ5	NA19669	MXL	14	4	19	0.210526
chr14	106037901	106038365	IGHV2-5	105864215	105864260	IGHJ4	NA19670	MXL	12	11	28	0.392857
chr14	106359792	106360324	IGHV3-33	105864215	105864260	IGHJ4	NA19676	MXL	2	11	18	0.611111
chr14	106627248	106627825	IGHV4-59	105864587	105864635	IGHJ3	NA19678	MXL	14	2	17	0.117647
chr14	106421710	106422218	IGHV4-39	105864587	105864635	IGHJ3	NA19679	MXL	9	9	24	0.375
chr14	106627248	106627825	IGHV4-59	105863814	105863862	IGHJ5	NA19681	MXL	2	2	3	0.666667
chr14	106639118	106639657	IGHV4-61	105863198	105863258	IGHJ6	NA19682	MXL	12	9	30	0.3
chr14	106062150	106062683	IGHV3-7	105864215	105864260	IGHJ4	NA19684	MXL	19	2	21	0.0952381
chr14	106037901	106038365	IGHV2-5	105863814	105863862	IGHJ5	NA19700	ASW	13	3	17	0.176471
chr14	106184900	106185394	IGHV1-18	105863814	105863862	IGHJ5	NA19701	ASW	7	9	15	0.6
chr14	106578743	106579236	IGHV5-51	105864215	105864260	IGHJ4	NA19703	ASW	8	10	29	0.344828
chr14	106770576	106771020	IGHV2-70	105864215	105864260	IGHJ4	NA19704	ASW	17	2	18	0.111111
chr14	106359792	106360324	IGHV3-33	105864215	105864260	IGHJ4	NA19707	ASW	11	7	22	0.318182
chr14	106116634	106117204	IGHV3-11	105864215	105864260	IGHJ4	NA19711	ASW	7	6	15	0.4
chr14	106627248	106627825	IGHV4-59	105863814	105863862	IGHJ5	NA19712	ASW	5	18	41	0.439024
chr14	106268605	106269140	IGHV3-23	105864215	105864260	IGHJ4	HG00344	FIN	11	4	15	0.266667
chr14	106421710	106422218	IGHV4-39	105863198	105863258	IGHJ6	HG00345	FIN	17	7	28	0.25
chr14	106268605	106269140	IGHV3-23	105864215	105864260	IGHJ4	HG00346	FIN	18	3	23	0.130435
chr14	106578743	106579236	IGHV5-51	105863198	105863258	IGHJ6	HG00349	FIN	12	5	18	0.277778
chr14	106005094	106005574	IGHV1-3	105864215	105864260	IGHJ4	HG00350	FIN	21	2	25	0.08
chr14	106810441	106811131	IGHV3-74	105865199	105865250	IGHJ2	HG00351	FIN	12	3	16	0.1875
chr14	106578743	106579236	IGHV5-51	105864215	105864260	IGHJ4	HG00353	FIN	5	6	14	0.428571
chr14	106153623	106154163	IGHV3-15	105863198	105863258	IGHJ6	HG00355	FIN	19	4	27	0.148148
chr14	106578743	106579236	IGHV5-51	105864215	105864260	IGHJ4	HG00356	FIN	8	8	20	0.4
chr14	106129539	106130072	IGHV3-13	105864215	105864260	IGHJ4	HG00357	FIN	10	6	20	0.3
chr14	106537809	106538344	IGHV3-48	105864215	105864260	IGHJ4	HG00358	FIN	11	4	20	0.2
chr14	106153623	106154163	IGHV3-15	105863198	105863258	IGHJ6	HG00360	FIN	13	9	34	0.264706
chr14	106268605	106269140	IGHV3-23	105864215	105864260	IGHJ4	HG00361	FIN	5	6	10	0.6
chr14	106421710	106422218	IGHV4-39	105863814	105863862	IGHJ5	HG00362	FIN	5	12	17	0.705882
chr14	106810441	106811131	IGHV3-74	105864215	105864260	IGHJ4	HG00364	FIN	24	3	29	0.103448
chr14	106335081	106335613	IGHV3-30	105864215	105864260	IGHJ4	HG00365	FIN	14	4	19	0.210526
chr14	106005094	106005574	IGHV1-3	105864215	105864260	IGHJ4	HG00366	FIN	13	3	18	0.166667
chr14	106578743	106579236	IGHV5-51	105864215	105864260	IGHJ4	HG00367	FIN	10	3	15	0.2
chr14	106335081	106335613	IGHV3-30	105863814	105863862	IGHJ5	HG00368	FIN	12	2	14	0.142857
chr14	106184900	106185394	IGHV1-18	105864215	105864260	IGHJ4	HG00369	FIN	15	3	24	0.125
chr14	106107971	106108464	IGHV5-10-1	105863198	105863258	IGHJ6	HG00371	FIN	15	5	21	0.238095
chr14	106335081	106335613	IGHV3-30	105863814	105863862	IGHJ5	HG00372	FIN	14	4	24	0.166667
chr14	106235063	106235594	IGHV3-21	105864215	105864260	IGHJ4	NA18987	JPT	9	3	16	0.1875
chr14	106011921	106012420	IGHV4-4	105864215	105864260	IGHJ4	NA18990	JPT	7	7	16	0.4375
chr14	106129539	106130072	IGHV3-13	105864215	105864260	IGHJ4	NA18991	JPT	10	5	22	0.227273
chr14	106762091	106762588	IGHV1-69D	105864215	105864260	IGHJ4	NA18992	JPT	4	8	17	0.470588
chr14	106005094	106005574	IGHV1-3	105864215	105864260	IGHJ4	NA18993	JPT	7	7	19	0.368421
chr14	106627248	106627825	IGHV4-59	105863814	105863862	IGHJ5	NA18994	JPT	10	6	18	0.333333
chr14	106335081	106335613	IGHV3-30	105863198	105863258	IGHJ6	NA18995	JPT	15	8	32	0.25
chr14	106184900	106185394	IGHV1-18	105864215	105864260	IGHJ4	NA18997	JPT	8	3	14	0.214286
chr14	106062150	106062683	IGHV3-7	105864215	105864260	IGHJ4	NA18998	JPT	6	4	11	0.363636
chr14	106537809	106538344	IGHV3-48	105864215	105864260	IGHJ4	NA18999	JPT	11	6	18	0.333333
chr14	106802693	106803233	IGHV3-73	105864215	105864260	IGHJ4	NA19000	JPT	2	11	18	0.611111
chr14	106335081	106335613	IGHV3-30	105863814	105863862	IGHJ5	NA19001	JPT	9	6	23	0.26087
chr14	106107971	106108464	IGHV5-10-1	105864215	105864260	IGHJ4	NA19002	JPT	21	6	36	0.166667
chr14	106005094	106005574	IGHV1-3	105864215	105864260	IGHJ4	NA19003	JPT	9	6	18	0.333333
chr14	106578743	106579236	IGHV5-51	105863814	105863862	IGHJ5	NA19007	JPT	14	3	21	0.142857
chr14	106268605	106269140	IGHV3-23	105864215	105864260	IGHJ4	NA19009	JPT	21	4	26	0.153846
chr14	106037901	106038365	IGHV2-5	105865199	105865250	IGHJ2	NA19010	JPT	13	2	16	0.125
chr14	106627248	106627825	IGHV4-59	105864215	105864260	IGHJ4	NA19012	JPT	8	5	17	0.294118
chr14	106373662	106374145	IGHV4-34	105864215	105864260	IGHJ4	NA19054	JPT	9	13	22	0.590909
chr14	106373662	106374145	IGHV4-34	105863814	105863862	IGHJ5	NA19055	JPT	17	5	22	0.227273
chr14	106235063	106235594	IGHV3-21	105863814	105863862	IGHJ5	NA19056	JPT	11	9	21	0.428571
chr14	106025144	106025630	IGHV7-4-1	105864215	105864260	IGHJ4	NA19057	JPT	8	6	17	0.352941
chr14	106184900	106185394	IGHV1-18	105863198	105863258	IGHJ6	NA19713	ASW	12	3	15	0.2
chr14	106714683	106715181	IGHV1-69	105864215	105864260	IGHJ4	NA19716	MXL	19	2	25	0.08
chr14	106810441	106811131	IGHV3-74	105864215	105864260	IGHJ4	NA19717	MXL	21	3	25	0.12
chr14	106335081	106335613	IGHV3-30	105864215	105864260	IGHJ4	NA19719	MXL	15	6	21	0.285714
chr14	106037901	106038365	IGHV2-5	105863814	105863862	IGHJ5	NA19720	MXL	10	11	29	0.37931
chr14	106421710	106422218	IGHV4-39	105864587	105864635	IGHJ3	NA19722	MXL	17	5	32	0.15625
chr14	106578743	106579236	IGHV5-51	105864215	105864260	IGHJ4	NA19723	MXL	17	4	24	0.166667
chr14	106268605	106269140	IGHV3-23	105863198	105863258	IGHJ6	NA19725	MXL	14	3	18	0.166667
chr14	106335081	106335613	IGHV3-30	105864215	105864260	IGHJ4	NA19726	MXL	14	6	30	0.2
chr14	106335081	106335613	IGHV3-30	105863198	105863258	IGHJ6	NA19728	MXL	11	7	21	0.333333
chr14	106639118	106639657	IGHV4-61	105864587	105864635	IGHJ3	NA19729	MXL	9	13	25	0.52
chr14	106675016	106675544	IGHV3-66	105863198	105863258	IGHJ6	NA19731	MXL	19	4	29	0.137931
chr14	106037901	106038365	IGHV2-5	105864215	105864260	IGHJ4	NA19732	MXL	18	2	22	0.0909091
chr14	106421710	106422218	IGHV4-39	105864215	105864260	IGHJ4	NA19746	MXL	21	2	24	0.0833333
chr14	106062150	106062683	IGHV3-7	105864215	105864260	IGHJ4	NA19747	MXL	20	3	24	0.125
chr14	106235063	106235594	IGHV3-21	105864587	105864635	IGHJ3	NA19749	MXL	15	4	22	0.181818
chr14	106184900	106185394	IGHV1-18	105864215	105864260	IGHJ4	NA19750	MXL	7	7	13	0.538462
chr14	106184900	106185394	IGHV1-18	105863198	105863258	IGHJ6	NA19755	MXL	14	5	23	0.217391
chr14	106210935	106211453	IGHV3-20	105864215	105864260	IGHJ4	NA19756	MXL	17	2	19	0.105263
chr14	106421710	106422218	IGHV4-39	105863814	105863862	IGHJ5	NA19758	MXL	9	3	15	0.2
chr14	106116634	106117204	IGHV3-11	105864215	105864260	IGHJ4	NA19759	MXL	12	5	17	0.294118
chr14	106107971	106108464	IGHV5-10-1	105863198	105863258	IGHJ6	NA19761	MXL	12	5	21	0.238095
chr14	106349282	106349792	IGHV4-31	105864215	105864260	IGHJ4	HG00373	FIN	21	2	22	0.0909091
chr14	105986581	105987083	IGHV1-2	105864215	105864260	IGHJ4	HG00375	FIN	17	5	30	0.166667
chr14	106627248	106627825	IGHV4-59	105864215	105864260	IGHJ4	HG00376	FIN	14	5	24	0.208333
chr14	106335081	106335613	IGHV3-30	105864215	105864260	IGHJ4	NA19058	JPT	8	15	41	0.365854
chr14	106627248	106627825	IGHV4-59	105864215	105864260	IGHJ4	NA19059	JPT	12	7	23	0.304348
chr14	106359792	106360324	IGHV3-33	105863814	105863862	IGHJ5	NA19060	JPT	12	6	31	0.193548
chr14	106335081	106335613	IGHV3-30	105864215	105864260	IGHJ4	NA19062	JPT	23	2	26	0.0769231
chr14	106153623	106154163	IGHV3-15	105864215	105864260	IGHJ4	NA19063	JPT	12	7	23	0.304348
chr14	106810441	106811131	IGHV3-74	105863814	105863862	IGHJ5	NA19064	JPT	2	12	21	0.571429
chr14	106810441	106811131	IGHV3-74	105863814	105863862	IGHJ5	NA19065	JPT	12	8	31	0.258065
chr14	106762091	106762588	IGHV1-69D	105863198	105863258	IGHJ6	NA19066	JPT	17	3	21	0.142857
chr14	106421710	106422218	IGHV4-39	105864215	105864260	IGHJ4	NA19067	JPT	14	3	18	0.166667
chr14	106011921	106012420	IGHV4-4	105864215	105864260	IGHJ4	NA19068	JPT	11	3	16	0.1875
chr14	105986581	105987083	IGHV1-2	105864215	105864260	IGHJ4	NA19070	JPT	10	2	15	0.133333
chr14	106268605	106269140	IGHV3-23	105864215	105864260	IGHJ4	NA19072	JPT	25	8	35	0.228571
chr14	106373662	106374145	IGHV4-34	105863198	105863258	IGHJ6	NA19074	JPT	20	2	21	0.0952381
chr14	106335081	106335613	IGHV3-30	105864215	105864260	IGHJ4	NA19075	JPT	22	5	34	0.147059
chr14	106268605	106269140	IGHV3-23	105864215	105864260	IGHJ4	NA19076	JPT	25	4	35	0.114286
chr14	106511116	106511856	IGHV1-46	105864215	105864260	IGHJ4	NA19077	JPT	10	14	28	0.5
chr14	106025144	106025630	IGHV7-4-1	105864215	105864260	IGHJ4	NA19078	JPT	13	7	23	0.304348
chr14	106627248	106627825	IGHV4-59	105864215	105864260	IGHJ4	NA19079	JPT	26	4	37	0.108108
chr14	106268605	106269140	IGHV3-23	105864215	105864260	IGHJ4	NA19080	JPT	16	2	20	0.1
chr14	106184900	106185394	IGHV1-18	105863814	105863862	IGHJ5	NA19081	JPT	10	4	20	0.2
chr14	106470263	106470800	IGHV3-43	105864215	105864260	IGHJ4	NA19082	JPT	14	3	19	0.157895
chr14	106421710	106422218	IGHV4-39	105863814	105863862	IGHJ5	NA19083	JPT	14	4	22	0.181818
chr14	106268605	106269140	IGHV3-23	105864215	105864260	IGHJ4	NA19762	MXL	28	3	35	0.0857143
chr14	106810441	106811131	IGHV3-74	105864215	105864260	IGHJ4	NA19770	MXL	19	2	20	0.1
chr14	106268605	106269140	IGHV3-23	105863198	105863258	IGHJ6	NA19771	MXL	17	3	20	0.15
chr14	106578743	106579236	IGHV5-51	105863198	105863258	IGHJ6	NA19773	MXL	7	10	18	0.555556
chr14	106235063	106235594	IGHV3-21	105863198	105863258	IGHJ6	NA19774	MXL	13	3	17	0.176471
chr14	106301395	106301862	IGHV2-26	105864587	105864635	IGHJ3	NA19776	MXL	16	2	18	0.111111
chr14	106443132	106443583	IGHV3-41	105864215	105864260	IGHJ4	NA19777	MXL	8	12	34	0.352941
chr14	106537809	106538344	IGHV3-48	105865199	105865250	IGHJ2	NA19779	MXL	10	5	22	0.227273
chr14	106537809	106538344	IGHV3-48	105864215	105864260	IGHJ4	NA19780	MXL	13	5	21	0.238095
chr14	106627248	106627825	IGHV4-59	105863198	105863258	IGHJ6	NA19782	MXL	9	5	16	0.3125
chr14	106349282	106349792	IGHV4-31	105863814	105863862	IGHJ5	NA19783	MXL	8	4	18	0.222222
chr14	106235063	106235594	IGHV3-21	105863198	105863258	IGHJ6	NA19785	MXL	11	5	25	0.2
chr14	106268605	106269140	IGHV3-23	105863198	105863258	IGHJ6	NA19786	MXL	18	5	23	0.217391
chr14	106810441	106811131	IGHV3-74	105863814	105863862	IGHJ5	NA19788	MXL	8	8	18	0.444444
chr14	106639118	106639657	IGHV4-61	105865199	105865250	IGHJ2	NA19789	MXL	2	17	22	0.772727
chr14	106639118	106639657	IGHV4-61	105865199	105865250	IGHJ2	NA19794	MXL	6	13	22	0.590909
chr14	106268605	106269140	IGHV3-23	105864215	105864260	IGHJ4	NA19795	MXL	16	3	25	0.12
chr14	106639118	106639657	IGHV4-61	105864587	105864635	IGHJ3	NA19818	ASW	10	4	18	0.222222
chr14	106107971	106108464	IGHV5-10-1	105863198	105863258	IGHJ6	NA19819	ASW	5	18	25	0.72
chr14	106627248	106627825	IGHV4-59	105865199	105865250	IGHJ2	NA19834	ASW	5	9	18	0.5
chr14	106421710	106422218	IGHV4-39	105863198	105863258	IGHJ6	NA19835	ASW	13	8	27	0.296296
chr14	106153623	106154163	IGHV3-15	105864215	105864260	IGHJ4	NA19900	ASW	7	8	20	0.4
chr14	106235063	106235594	IGHV3-21	105863198	105863258	IGHJ6	NA06985	CEU	3	24	29	0.827586
chr14	106235063	106235594	IGHV3-21	105864215	105864260	IGHJ4	NA06986	CEU	3	13	15	0.866667
chr14	106627248	106627825	IGHV4-59	105864587	105864635	IGHJ3	NA06994	CEU	4	7	17	0.411765
chr14	106062150	106062683	IGHV3-7	105863198	105863258	IGHJ6	NA07000	CEU	4	20	25	0.8
chr14	106373662	106374145	IGHV4-34	105864215	105864260	IGHJ4	NA07037	CEU	5	18	48	0.375
chr14	106235063	106235594	IGHV3-21	105864215	105864260	IGHJ4	NA07051	CEU	3	11	14	0.785714
chr14	106062150	106062683	IGHV3-7	105863198	105863258	IGHJ6	NA19084	JPT	12	9	32	0.28125
chr14	106335081	106335613	IGHV3-30	105863198	105863258	IGHJ6	NA19085	JPT	15	4	22	0.181818
chr14	106062150	106062683	IGHV3-7	105863198	105863258	IGHJ6	NA19086	JPT	12	8	21	0.380952
chr14	106116634	106117204	IGHV3-11	105864215	105864260	IGHJ4	NA19087	JPT	10	4	15	0.266667
chr14	106470263	106470800	IGHV3-43	105863198	105863258	IGHJ6	NA19088	JPT	12	11	24	0.458333
chr14	106235063	106235594	IGHV3-21	105864215	105864260	IGHJ4	NA19092	YRI	12	6	28	0.214286
chr14	106627248	106627825	IGHV4-59	105863814	105863862	IGHJ5	NA19095	YRI	10	9	25	0.36
chr14	106268605	106269140	IGHV3-23	105864215	105864260	IGHJ4	NA19096	YRI	9	10	23	0.434783
chr14	106586375	106586826	IGHV3-52	105864587	105864635	IGHJ3	NA19107	YRI	15	9	34	0.264706
chr14	106373662	106374145	IGHV4-34	105864215	105864260	IGHJ4	NA19113	YRI	9	10	32	0.3125
chr14	106335081	106335613	IGHV3-30	105864215	105864260	IGHJ4	NA19117	YRI	13	6	25	0.24
chr14	106235063	106235594	IGHV3-21	105864215	105864260	IGHJ4	NA19118	YRI	18	8	27	0.296296
chr14	106639118	106639657	IGHV4-61	105864215	105864260	IGHJ4	NA19121	YRI	14	9	26	0.346154
chr14	106511116	106511856	IGHV1-46	105864587	105864635	IGHJ3	NA19130	YRI	9	7	29	0.241379
chr14	106373662	106374145	IGHV4-34	105864587	105864635	IGHJ3	NA19146	YRI	13	10	29	0.344828
chr14	106421710	106422218	IGHV4-39	105863198	105863258	IGHJ6	NA19149	YRI	11	4	19	0.210526
chr14	106268605	106269140	IGHV3-23	105864215	105864260	IGHJ4	NA19175	YRI	3	10	13	0.769231
chr14	106657724	106658258	IGHV3-64	105863198	105863258	IGHJ6	NA19184	YRI	4	10	13	0.769231
chr14	106268605	106269140	IGHV3-23	105863814	105863862	IGHJ5	NA19185	YRI	5	19	36	0.527778
chr14	106373662	106374145	IGHV4-34	105864215	105864260	IGHJ4	NA19189	YRI	8	8	20	0.4
chr14	106268605	106269140	IGHV3-23	105864215	105864260	IGHJ4	NA19197	YRI	2	16	21	0.761905
chr14	106268605	106269140	IGHV3-23	105864215	105864260	IGHJ4	NA19198	YRI	7	8	19	0.421053
chr14	106421710	106422218	IGHV4-39	105863198	105863258	IGHJ6	NA19901	ASW	3	12	16	0.75
chr14	106335081	106335613	IGHV3-30	105864215	105864260	IGHJ4	NA19904	ASW	20	2	22	0.0909091
chr14	105986581	105987083	IGHV1-2	105864215	105864260	IGHJ4	NA19908	ASW	17	4	27	0.148148
chr14	106770576	106771020	IGHV2-70	105864587	105864635	IGHJ3	NA19909	ASW	8	4	23	0.173913
chr14	106359792	106360324	IGHV3-33	105864215	105864260	IGHJ4	NA19914	ASW	15	3	19	0.157895
chr14	106770576	106771020	IGHV2-70	105864215	105864260	IGHJ4	NA19916	ASW	21	2	25	0.08
chr14	106335081	106335613	IGHV3-30	105863198	105863258	IGHJ6	NA19917	ASW	8	11	25	0.44
chr14	106511116	106511856	IGHV1-46	105864215	105864260	IGHJ4	NA19920	ASW	12	6	19	0.315789
chr14	106268605	106269140	IGHV3-23	105864215	105864260	IGHJ4	NA19921	ASW	11	3	13	0.230769
chr14	106537809	106538344	IGHV3-48	105864215	105864260	IGHJ4	NA19982	ASW	10	5	21	0.238095
chr14	106421710	106422218	IGHV4-39	105863814	105863862	IGHJ5	NA20126	ASW	17	3	20	0.15
chr14	106421710	106422218	IGHV4-39	105863198	105863258	IGHJ6	NA20127	ASW	5	18	25	0.72
chr14	106373662	106374145	IGHV4-34	105863814	105863862	IGHJ5	NA20276	ASW	18	3	24	0.125
chr14	106235063	106235594	IGHV3-21	105863198	105863258	IGHJ6	NA20278	ASW	18	7	30	0.233333
chr14	106153623	106154163	IGHV3-15	105864215	105864260	IGHJ4	NA20281	ASW	6	7	17	0.411765
chr14	106810441	106811131	IGHV3-74	105864215	105864260	IGHJ4	NA20282	ASW	7	6	17	0.352941
chr14	106421710	106422218	IGHV4-39	105864587	105864635	IGHJ3	NA20287	ASW	28	6	49	0.122449
chr14	106537809	106538344	IGHV3-48	105863198	105863258	IGHJ6	NA20289	ASW	7	11	26	0.423077
chr14	106268605	106269140	IGHV3-23	105864215	105864260	IGHJ4	NA20291	ASW	24	3	28	0.107143
chr14	106184900	106185394	IGHV1-18	105863198	105863258	IGHJ6	NA20294	ASW	12	8	21	0.380952
chr14	106421710	106422218	IGHV4-39	105864215	105864260	IGHJ4	NA20296	ASW	18	3	23	0.130435
chr14	106116634	106117204	IGHV3-11	105864215	105864260	IGHJ4	NA20299	ASW	10	14	38	0.368421
chr14	106592675	106593347	IGHV3-53	105864215	105864260	IGHJ4	NA07347	CEU	7	4	18	0.222222
chr14	105986581	105987083	IGHV1-2	105863814	105863862	IGHJ5	NA07357	CEU	2	14	20	0.7
chr14	106578743	106579236	IGHV5-51	105864215	105864260	IGHJ4	NA10847	CEU	11	8	22	0.363636
chr14	106335081	106335613	IGHV3-30	105864215	105864260	IGHJ4	NA10851	CEU	4	8	13	0.615385
chr14	106276547	106277043	IGHV1-24	105864215	105864260	IGHJ4	NA11829	CEU	3	11	20	0.55
chr14	106578743	106579236	IGHV5-51	105864215	105864260	IGHJ4	NA11830	CEU	11	8	27	0.296296
chr14	106421710	106422218	IGHV4-39	105864587	105864635	IGHJ3	NA11831	CEU	2	14	19	0.736842
chr14	106335081	106335613	IGHV3-30	105863814	105863862	IGHJ5	NA11832	CEU	4	11	14	0.785714
chr14	106359792	106360324	IGHV3-33	105863814	105863862	IGHJ5	NA11840	CEU	9	15	45	0.333333
chr14	106537809	106538344	IGHV3-48	105864215	105864260	IGHJ4	NA11881	CEU	4	7	12	0.583333
chr14	106421710	106422218	IGHV4-39	105863198	105863258	IGHJ6	NA11894	CEU	8	9	18	0.5
chr14	106335081	106335613	IGHV3-30	105864215	105864260	IGHJ4	NA11918	CEU	4	14	32	0.4375
chr14	106276547	106277043	IGHV1-24	105864215	105864260	IGHJ4	NA11919	CEU	10	6	23	0.26087
chr14	106268605	106269140	IGHV3-23	105864215	105864260	IGHJ4	NA11920	CEU	3	7	11	0.636364
chr14	106359792	106360324	IGHV3-33	105864587	105864635	IGHJ3	NA11931	CEU	7	9	21	0.428571
chr14	106116634	106117204	IGHV3-11	105863198	105863258	IGHJ6	NA11992	CEU	2	11	17	0.647059
chr14	106268605	106269140	IGHV3-23	105864215	105864260	IGHJ4	NA11994	CEU	7	11	29	0.37931
chr14	106335081	106335613	IGHV3-30	105864215	105864260	IGHJ4	NA11995	CEU	5	11	22	0.5
chr14	106335081	106335613	IGHV3-30	105864215	105864260	IGHJ4	NA12003	CEU	3	10	14	0.714286
chr14	106425358	106425654	IGHV7-40	105864215	105864260	IGHJ4	NA12004	CEU	12	10	26	0.384615
chr14	106116634	106117204	IGHV3-11	105864215	105864260	IGHJ4	NA12005	CEU	7	5	18	0.277778
chr14	106335081	106335613	IGHV3-30	105864215	105864260	IGHJ4	NA12006	CEU	5	9	29	0.310345
chr14	106184900	106185394	IGHV1-18	105864587	105864635	IGHJ3	NA19213	YRI	11	4	14	0.285714
chr14	106578743	106579236	IGHV5-51	105864215	105864260	IGHJ4	NA19214	YRI	9	8	20	0.4
chr14	106037901	106038365	IGHV2-5	105863814	105863862	IGHJ5	NA19223	YRI	8	5	14	0.357143
chr14	106627248	106627825	IGHV4-59	105863814	105863862	IGHJ5	NA19235	YRI	12	2	13	0.153846
chr14	106062150	106062683	IGHV3-7	105864215	105864260	IGHJ4	NA19236	YRI	12	5	26	0.192308
chr14	106268605	106269140	IGHV3-23	105864215	105864260	IGHJ4	NA19247	YRI	13	2	15	0.133333
chr14	106627248	106627825	IGHV4-59	105864215	105864260	IGHJ4	NA19248	YRI	10	7	28	0.25
chr14	106762091	106762588	IGHV1-69D	105863198	105863258	IGHJ6	NA19256	YRI	9	4	20	0.2
chr14	106737109	106737547	IGHV1-69-2	105864215	105864260	IGHJ4	NA07048	CEU	3	14	26	0.538462
chr14	106062150	106062683	IGHV3-7	105863198	105863258	IGHJ6	NA11932	CEU	1	18	18	1
chr14	106578743	106579236	IGHV5-51	105864587	105864635	IGHJ3	NA11933	CEU	4	5	11	0.454545
chr14	106627248	106627825	IGHV4-59	105863198	105863258	IGHJ6	NA12046	CEU	2	10	14	0.714286
chr14	106129539	106130072	IGHV3-13	105863198	105863258	IGHJ6	NA18525	CHB	18	3	26	0.115385
chr14	106349282	106349792	IGHV4-31	105863814	105863862	IGHJ5	NA18528	CHB	8	4	16	0.25
chr14	106639118	106639657	IGHV4-61	105864587	105864635	IGHJ3	NA18531	CHB	19	2	22	0.0909091
chr14	106335081	106335613	IGHV3-30	105863198	105863258	IGHJ6	NA18533	CHB	15	6	29	0.206897
chr14	106335081	106335613	IGHV3-30	105863198	105863258	IGHJ6	NA18535	CHB	9	12	21	0.571429
chr14	106537809	106538344	IGHV3-48	105863198	105863258	IGHJ6	NA18538	CHB	13	5	21	0.238095
chr14	106421710	106422218	IGHV4-39	105864587	105864635	IGHJ3	NA18539	CHB	11	2	14	0.142857
chr14	106268605	106269140	IGHV3-23	105865199	105865250	IGHJ2	NA18541	CHB	11	9	26	0.346154
chr14	106627248	106627825	IGHV4-59	105863814	105863862	IGHJ5	NA18553	CHB	16	4	22	0.181818
chr14	106537809	106538344	IGHV3-48	105864215	105864260	IGHJ4	NA18560	CHB	7	5	14	0.357143
chr14	106627248	106627825	IGHV4-59	105863198	105863258	IGHJ6	NA20314	ASW	18	4	23	0.173913
chr14	106762091	106762588	IGHV1-69D	105864215	105864260	IGHJ4	NA20317	ASW	7	7	18	0.388889
chr14	106537809	106538344	IGHV3-48	105863814	105863862	IGHJ5	NA20332	ASW	18	3	21	0.142857
chr14	106235063	106235594	IGHV3-21	105863814	105863862	IGHJ5	NA20334	ASW	4	9	12	0.75
chr14	106770576	106771020	IGHV2-70	105863198	105863258	IGHJ6	NA20340	ASW	21	5	34	0.147059
chr14	106470263	106470800	IGHV3-43	105864215	105864260	IGHJ4	NA20342	ASW	9	2	10	0.2
chr14	106627248	106627825	IGHV4-59	105864215	105864260	IGHJ4	NA20346	ASW	13	2	14	0.142857
chr14	106639118	106639657	IGHV4-61	105864215	105864260	IGHJ4	NA20348	ASW	12	6	27	0.222222
chr14	105986581	105987083	IGHV1-2	105864215	105864260	IGHJ4	NA20356	ASW	11	4	19	0.210526
chr14	106268605	106269140	IGHV3-23	105863814	105863862	IGHJ5	NA20357	ASW	6	3	12	0.25
chr14	106184900	106185394	IGHV1-18	105864215	105864260	IGHJ4	NA20359	ASW	9	3	17	0.176471
chr14	106268605	106269140	IGHV3-23	105864215	105864260	IGHJ4	NA20845	GIH	11	8	22	0.363636
chr14	106116634	106117204	IGHV3-11	105863814	105863862	IGHJ5	NA20846	GIH	9	10	29	0.344828
chr14	106268605	106269140	IGHV3-23	105864215	105864260	IGHJ4	NA20847	GIH	17	5	29	0.172414
chr14	106537809	106538344	IGHV3-48	105863198	105863258	IGHJ6	NA20849	GIH	1	18	18	1
chr14	106324253	106324760	IGHV4-28	105864215	105864260	IGHJ4	NA20850	GIH	6	6	21	0.285714
chr14	106627248	106627825	IGHV4-59	105864215	105864260	IGHJ4	NA20851	GIH	12	5	26	0.192308
chr14	106011921	106012420	IGHV4-4	105864215	105864260	IGHJ4	NA20852	GIH	7	10	26	0.384615
chr14	106373662	106374145	IGHV4-34	105864215	105864260	IGHJ4	NA20853	GIH	16	3	19	0.157895
chr14	106235063	106235594	IGHV3-21	105863198	105863258	IGHJ6	NA20854	GIH	12	5	17	0.294118
chr14	106627248	106627825	IGHV4-59	105864215	105864260	IGHJ4	NA20856	GIH	23	3	31	0.0967742
chr14	106268605	106269140	IGHV3-23	105864215	105864260	IGHJ4	NA20858	GIH	2	11	16	0.6875
chr14	106235063	106235594	IGHV3-21	105863198	105863258	IGHJ6	NA12043	CEU	7	15	31	0.483871
chr14	106235063	106235594	IGHV3-21	105864587	105864635	IGHJ3	NA12044	CEU	5	11	17	0.647059
chr14	106511116	106511856	IGHV1-46	105863198	105863258	IGHJ6	NA12045	CEU	4	7	10	0.7
chr14	106349282	106349792	IGHV4-31	105864215	105864260	IGHJ4	NA12144	CEU	6	5	17	0.294118
chr14	106335081	106335613	IGHV3-30	105863198	105863258	IGHJ6	NA12154	CEU	2	15	16	0.9375
chr14	106324253	106324760	IGHV4-28	105864215	105864260	IGHJ4	NA12155	CEU	12	4	23	0.173913
chr14	106592675	106593347	IGHV3-53	105865199	105865250	IGHJ2	NA12156	CEU	12	2	17	0.117647
chr14	106335081	106335613	IGHV3-30	105864215	105864260	IGHJ4	NA12234	CEU	7	10	20	0.5
chr14	105986581	105987083	IGHV1-2	105864215	105864260	IGHJ4	NA12249	CEU	5	8	19	0.421053
chr14	106235063	106235594	IGHV3-21	105864215	105864260	IGHJ4	NA12287	CEU	10	4	15	0.266667
chr14	106301395	106301862	IGHV2-26	105864215	105864260	IGHJ4	NA12414	CEU	7	8	19	0.421053
chr14	106770576	106771020	IGHV2-70	105863814	105863862	IGHJ5	NA12489	CEU	9	7	20	0.35
chr14	106005094	106005574	IGHV1-3	105863814	105863862	IGHJ5	NA12716	CEU	1	15	15	1
chr14	106810441	106811131	IGHV3-74	105864215	105864260	IGHJ4	NA12717	CEU	5	14	29	0.482759
chr14	106359792	106360324	IGHV3-33	105863198	105863258	IGHJ6	NA12749	CEU	4	23	30	0.766667
chr14	106714683	106715181	IGHV1-69	105864215	105864260	IGHJ4	NA12750	CEU	5	6	15	0.4
chr14	106011921	106012420	IGHV4-4	105864587	105864635	IGHJ3	NA12751	CEU	6	8	20	0.4
chr14	106627248	106627825	IGHV4-59	105863198	105863258	IGHJ6	NA12760	CEU	8	18	32	0.5625
chr14	106518581	106519027	IGHV3-47	105863198	105863258	IGHJ6	NA12761	CEU	12	12	32	0.375
chr14	106810441	106811131	IGHV3-74	105864215	105864260	IGHJ4	NA12762	CEU	9	2	13	0.153846
chr14	106359792	106360324	IGHV3-33	105864215	105864260	IGHJ4	NA12763	CEU	8	5	21	0.238095
chr14	106235063	106235594	IGHV3-21	105863198	105863258	IGHJ6	NA12776	CEU	11	10	29	0.344828
chr14	106268605	106269140	IGHV3-23	105863198	105863258	IGHJ6	NA18565	CHB	11	19	34	0.558824
chr14	106335081	106335613	IGHV3-30	105863814	105863862	IGHJ5	NA18567	CHB	10	7	25	0.28
chr14	106775156	106775618	IGHV3-71	105864215	105864260	IGHJ4	NA18574	CHB	12	9	35	0.257143
chr14	106421710	106422218	IGHV4-39	105864215	105864260	IGHJ4	NA18591	CHB	19	4	26	0.153846
chr14	106349282	106349792	IGHV4-31	105863814	105863862	IGHJ5	NA18629	CHB	21	3	28	0.107143
chr14	106373662	106374145	IGHV4-34	105863198	105863258	IGHJ6	NA18644	CHB	16	12	39	0.307692
chr14	106762091	106762588	IGHV1-69D	105863198	105863258	IGHJ6	NA18646	CHB	10	9	29	0.310345
chr14	106235063	106235594	IGHV3-21	105863198	105863258	IGHJ6	NA18648	CHB	5	21	40	0.525
chr14	106627248	106627825	IGHV4-59	105863814	105863862	IGHJ5	NA18864	YRI	8	6	17	0.352941
chr14	106011921	106012420	IGHV4-4	105864587	105864635	IGHJ3	NA18865	YRI	7	11	18	0.611111
chr14	106129539	106130072	IGHV3-13	105863198	105863258	IGHJ6	NA18876	YRI	4	21	49	0.428571
chr14	106373662	106374145	IGHV4-34	105863198	105863258	IGHJ6	NA18877	YRI	7	4	15	0.266667
chr14	106359792	106360324	IGHV3-33	105864215	105864260	IGHJ4	NA18878	YRI	3	12	23	0.521739
chr14	106537809	106538344	IGHV3-48	105863198	105863258	IGHJ6	NA18879	YRI	5	14	25	0.56
chr14	106627248	106627825	IGHV4-59	105864587	105864635	IGHJ3	NA18881	YRI	8	12	28	0.428571
chr14	105986581	105987083	IGHV1-2	105864215	105864260	IGHJ4	NA18915	YRI	12	6	24	0.25
chr14	106421710	106422218	IGHV4-39	105863198	105863258	IGHJ6	NA18950	JPT	6	9	20	0.45
chr14	106037901	106038365	IGHV2-5	105863198	105863258	IGHJ6	NA18982	JPT	19	3	23	0.130435
chr14	106421710	106422218	IGHV4-39	105864215	105864260	IGHJ4	NA18983	JPT	12	4	17	0.235294
chr14	106578743	106579236	IGHV5-51	105863814	105863862	IGHJ5	NA18984	JPT	18	7	26	0.269231
chr14	106025144	106025630	IGHV7-4-1	105863814	105863862	IGHJ5	NA18985	JPT	10	3	14	0.214286
chr14	106210935	106211453	IGHV3-20	105863198	105863258	IGHJ6	NA18986	JPT	13	13	33	0.393939
chr14	106153623	106154163	IGHV3-15	105863198	105863258	IGHJ6	NA20859	GIH	5	16	20	0.8
chr14	106268605	106269140	IGHV3-23	105864215	105864260	IGHJ4	NA20861	GIH	14	3	19	0.157895
chr14	106268605	106269140	IGHV3-23	105863814	105863862	IGHJ5	NA20862	GIH	10	4	14	0.285714
chr14	106421710	106422218	IGHV4-39	105865199	105865250	IGHJ2	NA20866	GIH	18	2	20	0.1
chr14	106005094	106005574	IGHV1-3	105863198	105863258	IGHJ6	NA20869	GIH	7	10	20	0.5
chr14	106301395	106301862	IGHV2-26	105863814	105863862	IGHJ5	NA20870	GIH	5	10	14	0.714286
chr14	105986581	105987083	IGHV1-2	105864215	105864260	IGHJ4	NA20872	GIH	5	10	20	0.5
chr14	106770576	106771020	IGHV2-70	105863814	105863862	IGHJ5	NA20874	GIH	12	4	21	0.190476
chr14	106062150	106062683	IGHV3-7	105864215	105864260	IGHJ4	NA20875	GIH	8	9	19	0.473684
chr14	106349282	106349792	IGHV4-31	105864215	105864260	IGHJ4	NA20876	GIH	5	13	20	0.65
chr14	105986581	105987083	IGHV1-2	105863198	105863258	IGHJ6	NA20877	GIH	8	4	13	0.307692
chr14	106421710	106422218	IGHV4-39	105864215	105864260	IGHJ4	NA20878	GIH	8	5	16	0.3125
chr14	106421710	106422218	IGHV4-39	105864215	105864260	IGHJ4	NA20881	GIH	12	2	13	0.153846
chr14	106627248	106627825	IGHV4-59	105864215	105864260	IGHJ4	NA20882	GIH	23	4	34	0.117647
chr14	106511116	106511856	IGHV1-46	105864587	105864635	IGHJ3	NA20884	GIH	11	2	14	0.142857
chr14	106025144	106025630	IGHV7-4-1	105864215	105864260	IGHJ4	NA20885	GIH	7	4	13	0.307692
chr14	106268605	106269140	IGHV3-23	105864215	105864260	IGHJ4	NA20886	GIH	20	3	26	0.115385
chr14	105986581	105987083	IGHV1-2	105864215	105864260	IGHJ4	NA20887	GIH	20	3	28	0.107143
chr14	106359792	106360324	IGHV3-33	105864215	105864260	IGHJ4	NA20888	GIH	23	2	25	0.08
chr14	106770576	106771020	IGHV2-70	105864215	105864260	IGHJ4	NA20889	GIH	21	2	25	0.08
chr14	106770576	106771020	IGHV2-70	105864215	105864260	IGHJ4	NA20890	GIH	9	5	21	0.238095
chr14	106335081	106335613	IGHV3-30	105863198	105863258	IGHJ6	NA20891	GIH	11	6	18	0.333333
chr14	106116634	106117204	IGHV3-11	105864215	105864260	IGHJ4	NA12812	CEU	10	17	37	0.459459
chr14	106762091	106762588	IGHV1-69D	105863198	105863258	IGHJ6	NA12813	CEU	6	15	38	0.394737
chr14	106537809	106538344	IGHV3-48	105864215	105864260	IGHJ4	NA12814	CEU	8	8	17	0.470588
chr14	106627248	106627825	IGHV4-59	105864587	105864635	IGHJ3	NA12815	CEU	8	6	14	0.428571
chr14	106578743	106579236	IGHV5-51	105863198	105863258	IGHJ6	NA12828	CEU	4	6	17	0.352941
chr14	106062150	106062683	IGHV3-7	105864215	105864260	IGHJ4	NA12872	CEU	7	20	43	0.465116
chr14	106373662	106374145	IGHV4-34	105864587	105864635	IGHJ3	NA12873	CEU	4	17	27	0.62963
chr14	105986581	105987083	IGHV1-2	105863814	105863862	IGHJ5	NA12874	CEU	3	9	17	0.529412
chr14	106235063	106235594	IGHV3-21	105864215	105864260	IGHJ4	NA12878	CEU	4	14	19	0.736842
chr14	106116634	106117204	IGHV3-11	105864587	105864635	IGHJ3	NA18486	YRI	5	7	19	0.368421
chr14	106810441	106811131	IGHV3-74	105864215	105864260	IGHJ4	NA18489	YRI	8	11	29	0.37931
chr14	106627248	106627825	IGHV4-59	105865199	105865250	IGHJ2	NA18498	YRI	5	2	8	0.25
chr14	106675016	106675544	IGHV3-66	105864215	105864260	IGHJ4	NA18499	YRI	6	5	18	0.277778
chr14	106511116	106511856	IGHV1-46	105864215	105864260	IGHJ4	NA18501	YRI	14	3	22	0.136364
chr14	106153623	106154163	IGHV3-15	105864215	105864260	IGHJ4	NA18502	YRI	2	11	15	0.733333
chr14	106666091	106666532	IGHV3-65	105864215	105864260	IGHJ4	NA18504	YRI	10	12	29	0.413793
chr14	106062150	106062683	IGHV3-7	105863198	105863258	IGHJ6	NA18505	YRI	5	5	12	0.416667
chr14	106675016	106675544	IGHV3-66	105863198	105863258	IGHJ6	NA18507	YRI	4	17	21	0.809524
chr14	106174341	106174760	IGHV1-17	105863198	105863258	IGHJ6	NA18508	YRI	7	25	42	0.595238
chr14	106062150	106062683	IGHV3-7	105864215	105864260	IGHJ4	NA18510	YRI	8	7	17	0.411765
chr14	106537809	106538344	IGHV3-48	105864215	105864260	IGHJ4	NA18511	YRI	7	13	19	0.684211
chr14	106268605	106269140	IGHV3-23	105864215	105864260	IGHJ4	NA18516	YRI	6	25	34	0.735294
chr14	106373662	106374145	IGHV4-34	105863814	105863862	IGHJ5	NA18988	JPT	15	3	17	0.176471
chr14	106421710	106422218	IGHV4-39	105863198	105863258	IGHJ6	NA18989	JPT	26	4	34	0.117647
chr14	106037901	106038365	IGHV2-5	105864215	105864260	IGHJ4	NA19004	JPT	20	2	23	0.0869565
chr14	106235063	106235594	IGHV3-21	105864215	105864260	IGHJ4	NA19006	JPT	15	3	18	0.166667
chr14	106025144	106025630	IGHV7-4-1	105863198	105863258	IGHJ6	NA19011	JPT	15	7	22	0.318182
chr14	106770576	106771020	IGHV2-70	105864215	105864260	IGHJ4	NA19017	LWK	8	7	28	0.25
chr14	106037901	106038365	IGHV2-5	105864215	105864260	IGHJ4	NA19019	LWK	6	15	24	0.625
chr14	106116634	106117204	IGHV3-11	105863198	105863258	IGHJ6	NA19020	LWK	2	9	11	0.818182
chr14	106062150	106062683	IGHV3-7	105864215	105864260	IGHJ4	NA19023	LWK	17	6	37	0.162162
chr14	106790690	106790993	IGHV3-72	105864215	105864260	IGHJ4	NA19024	LWK	14	7	36	0.194444
chr14	106116634	106117204	IGHV3-11	105864215	105864260	IGHJ4	NA19025	LWK	13	4	21	0.190476
chr14	106728162	106728615	IGHV3-69-1	105864215	105864260	IGHJ4	NA19026	LWK	8	7	18	0.388889
chr14	106235063	106235594	IGHV3-21	105864215	105864260	IGHJ4	NA19027	LWK	5	11	25	0.44
chr14	106335081	106335613	IGHV3-30	105863814	105863862	IGHJ5	NA19028	LWK	9	5	20	0.25
chr14	106421710	106422218	IGHV4-39	105864587	105864635	IGHJ3	NA19030	LWK	8	4	14	0.285714
chr14	106335081	106335613	IGHV3-30	105863198	105863258	IGHJ6	NA19031	LWK	2	30	31	0.967742
chr14	106627248	106627825	IGHV4-59	105864587	105864635	IGHJ3	NA19035	LWK	13	5	26	0.192308
chr14	106606100	106606551	IGHV4-55	105863814	105863862	IGHJ5	NA19036	LWK	9	27	59	0.457627
chr14	106005094	106005574	IGHV1-3	105863198	105863258	IGHJ6	NA19037	LWK	8	9	28	0.321429
chr14	106627248	106627825	IGHV4-59	105863814	105863862	IGHJ5	NA19038	LWK	9	11	27	0.407407
chr14	106627248	106627825	IGHV4-59	105863198	105863258	IGHJ6	NA19041	LWK	10	4	16	0.25
chr14	106627248	106627825	IGHV4-59	105863198	105863258	IGHJ6	NA19042	LWK	2	19	24	0.791667
chr14	106335081	106335613	IGHV3-30	105863814	105863862	IGHJ5	NA20892	GIH	17	4	23	0.173913
chr14	106349282	106349792	IGHV4-31	105865199	105865250	IGHJ2	NA20894	GIH	9	6	17	0.352941
chr14	106810441	106811131	IGHV3-74	105864215	105864260	IGHJ4	NA20895	GIH	8	4	12	0.333333
chr14	106556935	106557477	IGHV3-49	105864215	105864260	IGHJ4	NA20896	GIH	11	6	19	0.315789
chr14	106268605	106269140	IGHV3-23	105863814	105863862	IGHJ5	NA20897	GIH	16	2	18	0.111111
chr14	106184900	106185394	IGHV1-18	105864215	105864260	IGHJ4	NA20899	GIH	12	2	14	0.142857
chr14	106627248	106627825	IGHV4-59	105864215	105864260	IGHJ4	NA20900	GIH	12	4	19	0.210526
chr14	106335081	106335613	IGHV3-30	105864215	105864260	IGHJ4	NA20901	GIH	19	2	25	0.08
chr14	106359792	106360324	IGHV3-33	105863198	105863258	IGHJ6	NA20902	GIH	7	22	28	0.785714
chr14	106578743	106579236	IGHV5-51	105863198	105863258	IGHJ6	NA20903	GIH	19	4	29	0.137931
chr14	106268605	106269140	IGHV3-23	105864215	105864260	IGHJ4	NA20904	GIH	15	4	21	0.190476
chr14	106268605	106269140	IGHV3-23	105863198	105863258	IGHJ6	NA20906	GIH	19	3	23	0.130435
chr14	106714683	106715181	IGHV1-69	105864215	105864260	IGHJ4	NA20908	GIH	15	4	22	0.181818
chr14	106268605	106269140	IGHV3-23	105863198	105863258	IGHJ6	NA20910	GIH	13	5	21	0.238095
chr14	106359792	106360324	IGHV3-33	105864215	105864260	IGHJ4	NA20911	GIH	6	4	14	0.285714
chr14	106005094	106005574	IGHV1-3	105863814	105863862	IGHJ5	NA21086	GIH	16	9	27	0.333333
chr14	106268605	106269140	IGHV3-23	105863814	105863862	IGHJ5	NA21088	GIH	15	3	23	0.130435
chr14	106335081	106335613	IGHV3-30	105863814	105863862	IGHJ5	NA21089	GIH	24	5	34	0.147059
chr14	106153623	106154163	IGHV3-15	105863198	105863258	IGHJ6	NA21090	GIH	11	8	29	0.275862
chr14	106335081	106335613	IGHV3-30	105864215	105864260	IGHJ4	NA21091	GIH	12	12	30	0.4
chr14	106421710	106422218	IGHV4-39	105863814	105863862	IGHJ5	NA21092	GIH	10	3	13	0.230769
chr14	106037901	106038365	IGHV2-5	105863814	105863862	IGHJ5	NA21094	GIH	29	4	44	0.0909091
chr14	106762091	106762588	IGHV1-69D	105864215	105864260	IGHJ4	NA18517	YRI	2	12	18	0.666667
chr14	105986581	105987083	IGHV1-2	105864215	105864260	IGHJ4	NA18519	YRI	3	1	3	0.333333
chr14	106802693	106803233	IGHV3-73	105864215	105864260	IGHJ4	NA18520	YRI	7	7	23	0.304348
chr14	106421710	106422218	IGHV4-39	105863814	105863862	IGHJ5	NA18522	YRI	9	5	22	0.227273
chr14	106062150	106062683	IGHV3-7	105864215	105864260	IGHJ4	NA18523	YRI	5	11	21	0.52381
chr14	105986581	105987083	IGHV1-2	105864215	105864260	IGHJ4	NA18526	CHB	7	8	31	0.258065
chr14	106470263	106470800	IGHV3-43	105864587	105864635	IGHJ3	NA18532	CHB	8	4	18	0.222222
chr14	106184900	106185394	IGHV1-18	105864215	105864260	IGHJ4	NA18537	CHB	16	6	32	0.1875
chr14	106762091	106762588	IGHV1-69D	105864215	105864260	IGHJ4	NA18542	CHB	9	5	17	0.294118
chr14	106373662	106374145	IGHV4-34	105863198	105863258	IGHJ6	NA18545	CHB	17	5	31	0.16129
chr14	106373662	106374145	IGHV4-34	105864215	105864260	IGHJ4	NA18547	CHB	4	14	29	0.482759
chr14	106421710	106422218	IGHV4-39	105864215	105864260	IGHJ4	NA18550	CHB	5	7	24	0.291667
chr14	106129539	106130072	IGHV3-13	105864215	105864260	IGHJ4	NA18552	CHB	12	2	15	0.133333
chr14	106639118	106639657	IGHV4-61	105864215	105864260	IGHJ4	NA18555	CHB	15	2	19	0.105263
chr14	106335081	106335613	IGHV3-30	105863198	105863258	IGHJ6	NA18558	CHB	7	8	14	0.571429
chr14	106062150	106062683	IGHV3-7	105863814	105863862	IGHJ5	NA18561	CHB	12	4	20	0.2
chr14	106210935	106211453	IGHV3-20	105863198	105863258	IGHJ6	NA18562	CHB	22	4	29	0.137931
chr14	106062150	106062683	IGHV3-7	105864587	105864635	IGHJ3	NA18563	CHB	13	4	22	0.181818
chr14	106257761	106258223	IGHV3-22	105863198	105863258	IGHJ6	NA18564	CHB	5	19	32	0.59375
chr14	106268605	106269140	IGHV3-23	105864215	105864260	IGHJ4	NA18566	CHB	14	4	19	0.210526
chr14	106037901	106038365	IGHV2-5	105863198	105863258	IGHJ6	NA18570	CHB	8	5	14	0.357143
chr14	106235063	106235594	IGHV3-21	105864215	105864260	IGHJ4	NA18571	CHB	8	13	23	0.565217
chr14	106556935	106557477	IGHV3-49	105864215	105864260	IGHJ4	NA19043	LWK	12	5	19	0.263158
chr14	106627248	106627825	IGHV4-59	105864587	105864635	IGHJ3	NA19089	JPT	14	4	19	0.210526
chr14	106268605	106269140	IGHV3-23	105863814	105863862	IGHJ5	NA19090	JPT	17	4	23	0.173913
chr14	106257761	106258223	IGHV3-22	105864215	105864260	IGHJ4	NA19091	JPT	14	7	33	0.212121
chr14	105986581	105987083	IGHV1-2	105865407	105865458	IGHJ1	NA19307	LWK	12	2	15	0.133333
chr14	106210935	106211453	IGHV3-20	105865199	105865250	IGHJ2	NA19308	LWK	9	27	49	0.55102
chr14	106421710	106422218	IGHV4-39	105863814	105863862	IGHJ5	NA19309	LWK	11	6	20	0.3
chr14	106210935	106211453	IGHV3-20	105864215	105864260	IGHJ4	NA19310	LWK	18	3	23	0.130435
chr14	106622356	106622855	IGHV1-58	105864215	105864260	IGHJ4	NA19312	LWK	3	12	22	0.545455
chr14	106011921	106012420	IGHV4-4	105863198	105863258	IGHJ6	NA19314	LWK	6	13	20	0.65
chr14	106627248	106627825	IGHV4-59	105864587	105864635	IGHJ3	NA19315	LWK	8	4	17	0.235294
chr14	106421710	106422218	IGHV4-39	105864215	105864260	IGHJ4	NA19316	LWK	10	11	25	0.44
chr14	106762091	106762588	IGHV1-69D	105864587	105864635	IGHJ3	NA19317	LWK	16	4	30	0.133333
chr14	106657724	106658258	IGHV3-64	105864587	105864635	IGHJ3	NA19318	LWK	4	11	18	0.611111
chr14	106268605	106269140	IGHV3-23	105864587	105864635	IGHJ3	NA19319	LWK	11	6	19	0.315789
chr14	106627248	106627825	IGHV4-59	105864215	105864260	IGHJ4	NA19320	LWK	5	11	19	0.578947
chr14	106627248	106627825	IGHV4-59	105864215	105864260	IGHJ4	NA19321	LWK	16	9	26	0.346154
chr14	106627248	106627825	IGHV4-59	105863198	105863258	IGHJ6	NA19323	LWK	3	15	25	0.6
chr14	106421710	106422218	IGHV4-39	105865199	105865250	IGHJ2	NA19324	LWK	3	8	14	0.571429
chr14	105986581	105987083	IGHV1-2	105863198	105863258	IGHJ6	NA19327	LWK	6	8	15	0.533333
chr14	105986581	105987083	IGHV1-2	105864215	105864260	IGHJ4	NA19328	LWK	13	5	25	0.2
chr14	106578743	106579236	IGHV5-51	105863814	105863862	IGHJ5	NA19331	LWK	9	13	32	0.40625
chr14	106335081	106335613	IGHV3-30	105864215	105864260	IGHJ4	NA21097	GIH	6	10	18	0.555556
chr14	106268605	106269140	IGHV3-23	105864215	105864260	IGHJ4	NA21098	GIH	22	3	28	0.107143
chr14	106037901	106038365	IGHV2-5	105864215	105864260	IGHJ4	NA21099	GIH	16	7	28	0.25
chr14	105986581	105987083	IGHV1-2	105863814	105863862	IGHJ5	NA21100	GIH	14	3	17	0.176471
chr14	106025144	106025630	IGHV7-4-1	105864215	105864260	IGHJ4	NA21101	GIH	21	6	28	0.214286
chr14	106268605	106269140	IGHV3-23	105864215	105864260	IGHJ4	NA21102	GIH	22	4	30	0.133333
chr14	106335081	106335613	IGHV3-30	105864215	105864260	IGHJ4	NA21103	GIH	18	2	21	0.0952381
chr14	106268605	106269140	IGHV3-23	105864215	105864260	IGHJ4	NA21104	GIH	15	2	18	0.111111
chr14	106235063	106235594	IGHV3-21	105864215	105864260	IGHJ4	NA21105	GIH	14	3	18	0.166667
chr14	106153623	106154163	IGHV3-15	105863198	105863258	IGHJ6	NA21106	GIH	21	5	30	0.166667
chr14	106373662	106374145	IGHV4-34	105864215	105864260	IGHJ4	NA21107	GIH	12	11	25	0.44
chr14	105986581	105987083	IGHV1-2	105864215	105864260	IGHJ4	NA21108	GIH	6	1	6	0.166667
chr14	106025144	106025630	IGHV7-4-1	105864215	105864260	IGHJ4	NA21109	GIH	26	4	34	0.117647
chr14	106268605	106269140	IGHV3-23	105864215	105864260	IGHJ4	NA21110	GIH	19	5	26	0.192308
chr14	106335081	106335613	IGHV3-30	105864215	105864260	IGHJ4	NA21111	GIH	14	2	15	0.133333
chr14	105986581	105987083	IGHV1-2	105864587	105864635	IGHJ3	NA21112	GIH	7	8	23	0.347826
chr14	106184900	106185394	IGHV1-18	105864215	105864260	IGHJ4	NA21113	GIH	21	3	26	0.115385
chr14	106335081	106335613	IGHV3-30	105864215	105864260	IGHJ4	NA21115	GIH	20	2	24	0.0833333
chr14	106268605	106269140	IGHV3-23	105864215	105864260	IGHJ4	NA21116	GIH	18	3	22	0.136364
chr14	106062150	106062683	IGHV3-7	105864215	105864260	IGHJ4	NA21117	GIH	16	8	35	0.228571
chr14	106268605	106269140	IGHV3-23	105864215	105864260	IGHJ4	NA21118	GIH	15	6	27	0.222222
chr14	106037901	106038365	IGHV2-5	105864215	105864260	IGHJ4	NA21119	GIH	22	3	29	0.103448
chr14	106639118	106639657	IGHV4-61	105863814	105863862	IGHJ5	NA18572	CHB	10	6	25	0.24
chr14	106268605	106269140	IGHV3-23	105863814	105863862	IGHJ5	NA18573	CHB	15	3	23	0.130435
chr14	106537809	106538344	IGHV3-48	105864215	105864260	IGHJ4	NA18577	CHB	11	2	14	0.142857
chr14	106373662	106374145	IGHV4-34	105865407	105865458	IGHJ1	NA18579	CHB	17	4	27	0.148148
chr14	106556935	106557477	IGHV3-49	105863198	105863258	IGHJ6	NA18582	CHB	4	9	13	0.692308
chr14	106359792	106360324	IGHV3-33	105863814	105863862	IGHJ5	NA18592	CHB	16	5	26	0.192308
chr14	105986581	105987083	IGHV1-2	105863198	105863258	IGHJ6	NA18593	CHB	6	9	24	0.375
chr14	106511116	106511856	IGHV1-46	105864215	105864260	IGHJ4	NA18603	CHB	14	3	20	0.15
chr14	106359792	106360324	IGHV3-33	105864215	105864260	IGHJ4	NA18605	CHB	14	2	16	0.125
chr14	106268605	106269140	IGHV3-23	105864587	105864635	IGHJ3	NA18608	CHB	5	7	14	0.5
chr14	106335081	106335613	IGHV3-30	105864215	105864260	IGHJ4	NA18609	CHB	10	6	26	0.230769
chr14	106005094	106005574	IGHV1-3	105863198	105863258	IGHJ6	NA18638	CHB	13	12	32	0.375
chr14	106153623	106154163	IGHV3-15	105864587	105864635	IGHJ3	NA18853	YRI	10	6	19	0.315789
chr14	105986581	105987083	IGHV1-2	105864215	105864260	IGHJ4	NA18856	YRI	12	4	21	0.190476
chr14	106639118	106639657	IGHV4-61	105863814	105863862	IGHJ5	NA18858	YRI	16	4	25	0.16
chr14	106116634	106117204	IGHV3-11	105864215	105864260	IGHJ4	NA18861	YRI	6	12	22	0.545455
chr14	106301395	106301862	IGHV2-26	105864215	105864260	IGHJ4	NA18870	YRI	5	11	24	0.458333
chr14	106335081	106335613	IGHV3-30	105864215	105864260	IGHJ4	NA18871	YRI	5	13	24	0.541667
chr14	106268605	106269140	IGHV3-23	105864215	105864260	IGHJ4	NA18907	YRI	8	9	20	0.45
chr14	106675016	106675544	IGHV3-66	105864587	105864635	IGHJ3	NA18909	YRI	10	3	15	0.2
chr14	106421710	106422218	IGHV4-39	105863814	105863862	IGHJ5	NA18912	YRI	5	7	13	0.538462
chr14	106627248	106627825	IGHV4-59	105865199	105865250	IGHJ2	NA18916	YRI	7	8	17	0.470588
chr14	106421710	106422218	IGHV4-39	105863814	105863862	IGHJ5	NA19332	LWK	5	7	11	0.636364
chr14	106268605	106269140	IGHV3-23	105864215	105864260	IGHJ4	NA19334	LWK	16	3	22	0.136364
chr14	106775156	106775618	IGHV3-71	105864215	105864260	IGHJ4	NA19338	LWK	15	6	27	0.222222
chr14	106421710	106422218	IGHV4-39	105864215	105864260	IGHJ4	NA19346	LWK	6	15	36	0.416667
chr14	106037901	106038365	IGHV2-5	105863814	105863862	IGHJ5	NA19347	LWK	3	15	17	0.882353
chr14	106537809	106538344	IGHV3-48	105864215	105864260	IGHJ4	NA19350	LWK	4	6	12	0.5
chr14	106359792	106360324	IGHV3-33	105864587	105864635	IGHJ3	NA19351	LWK	4	13	20	0.65
chr14	106425358	106425654	IGHV7-40	105863198	105863258	IGHJ6	NA19355	LWK	9	10	33	0.30303
chr14	106268605	106269140	IGHV3-23	105864587	105864635	IGHJ3	NA19360	LWK	8	8	24	0.333333
chr14	106373662	106374145	IGHV4-34	105864215	105864260	IGHJ4	NA19372	LWK	3	18	28	0.642857
chr14	106578743	106579236	IGHV5-51	105864587	105864635	IGHJ3	NA19374	LWK	4	12	30	0.4
chr14	106627248	106627825	IGHV4-59	105865199	105865250	IGHJ2	NA19375	LWK	4	11	18	0.611111
chr14	106184900	106185394	IGHV1-18	105864215	105864260	IGHJ4	NA19376	LWK	7	19	32	0.59375
chr14	106025144	106025630	IGHV7-4-1	105864215	105864260	IGHJ4	NA19377	LWK	12	11	24	0.458333
chr14	106184900	106185394	IGHV1-18	105863198	105863258	IGHJ6	NA19378	LWK	6	5	16	0.3125
chr14	106578743	106579236	IGHV5-51	105863198	105863258	IGHJ6	NA19379	LWK	11	12	38	0.315789
chr14	106359792	106360324	IGHV3-33	105864587	105864635	IGHJ3	NA19380	LWK	10	2	14	0.142857
chr14	106421710	106422218	IGHV4-39	105864587	105864635	IGHJ3	NA19383	LWK	15	5	29	0.172414
chr14	106268605	106269140	IGHV3-23	105864215	105864260	IGHJ4	NA19384	LWK	14	2	16	0.125
chr14	106335081	106335613	IGHV3-30	105864215	105864260	IGHJ4	NA19385	LWK	7	8	23	0.347826
chr14	106335081	106335613	IGHV3-30	105863198	105863258	IGHJ6	NA19390	LWK	1	14	14	1
chr14	106011921	106012420	IGHV4-4	105863814	105863862	IGHJ5	NA19391	LWK	3	13	16	0.8125
chr14	106005094	106005574	IGHV1-3	105863814	105863862	IGHJ5	NA21120	GIH	11	7	19	0.368421
chr14	106268605	106269140	IGHV3-23	105863814	105863862	IGHJ5	NA21122	GIH	8	10	19	0.526316
chr14	106578743	106579236	IGHV5-51	105864587	105864635	IGHJ3	NA21123	GIH	16	3	24	0.125
chr14	106335081	106335613	IGHV3-30	105864215	105864260	IGHJ4	NA21125	GIH	22	4	28	0.142857
chr14	106556935	106557477	IGHV3-49	105863198	105863258	IGHJ6	NA21127	GIH	18	6	32	0.1875
chr14	106037901	106038365	IGHV2-5	105864215	105864260	IGHJ4	NA21128	GIH	22	6	31	0.193548
chr14	106627248	106627825	IGHV4-59	105864587	105864635	IGHJ3	NA21130	GIH	11	3	14	0.214286
chr14	106062150	106062683	IGHV3-7	105864215	105864260	IGHJ4	NA21133	GIH	19	2	21	0.0952381
chr14	106268605	106269140	IGHV3-23	105864215	105864260	IGHJ4	NA21135	GIH	30	3	37	0.0810811
chr14	106359792	106360324	IGHV3-33	105864215	105864260	IGHJ4	NA21137	GIH	6	5	12	0.416667
chr14	106025144	106025630	IGHV7-4-1	105863814	105863862	IGHJ5	NA21141	GIH	16	3	21	0.142857
chr14	106335081	106335613	IGHV3-30	105864587	105864635	IGHJ3	NA21142	GIH	15	4	28	0.142857
chr14	106627248	106627825	IGHV4-59	105863814	105863862	IGHJ5	NA21143	GIH	9	5	21	0.238095
chr14	106373662	106374145	IGHV4-34	105863814	105863862	IGHJ5	NA21144	GIH	10	3	15	0.2
chr14	106556935	106557477	IGHV3-49	105863198	105863258	IGHJ6	NA19734	MXL	14	7	21	0.333333
chr14	106037901	106038365	IGHV2-5	105864215	105864260	IGHJ4	NA19735	MXL	21	3	28	0.107143
chr14	106537809	106538344	IGHV3-48	105864215	105864260	IGHJ4	NA19740	MXL	14	2	15	0.133333
chr14	106062150	106062683	IGHV3-7	105864215	105864260	IGHJ4	NA19741	MXL	16	5	23	0.217391
chr14	106537809	106538344	IGHV3-48	105864215	105864260	IGHJ4	NA19752	MXL	17	3	21	0.142857
chr14	106153623	106154163	IGHV3-15	105863814	105863862	IGHJ5	NA19764	MXL	20	4	24	0.166667
chr14	106335081	106335613	IGHV3-30	105864215	105864260	IGHJ4	NA19792	MXL	19	3	28	0.107143
chr14	106210935	106211453	IGHV3-20	105864215	105864260	IGHJ4	NA19922	ASW	3	15	19	0.789474
chr14	106592675	106593347	IGHV3-53	105863198	105863258	IGHJ6	NA18940	JPT	5	15	20	0.75
chr14	106037901	106038365	IGHV2-5	105863198	105863258	IGHJ6	NA18942	JPT	9	13	25	0.52
chr14	106062150	106062683	IGHV3-7	105863198	105863258	IGHJ6	NA18943	JPT	6	15	20	0.75
chr14	106373662	106374145	IGHV4-34	105864215	105864260	IGHJ4	NA18944	JPT	11	10	33	0.30303
chr14	106184900	106185394	IGHV1-18	105863198	105863258	IGHJ6	NA18945	JPT	4	17	20	0.85
chr14	106627248	106627825	IGHV4-59	105864215	105864260	IGHJ4	NA18947	JPT	9	5	19	0.263158
chr14	106268605	106269140	IGHV3-23	105863198	105863258	IGHJ6	NA18948	JPT	2	13	14	0.928571
chr14	106421710	106422218	IGHV4-39	105864587	105864635	IGHJ3	NA18949	JPT	11	7	23	0.304348
chr14	106184900	106185394	IGHV1-18	105864215	105864260	IGHJ4	NA18951	JPT	10	5	16	0.3125
chr14	106210935	106211453	IGHV3-20	105864215	105864260	IGHJ4	NA18952	JPT	13	4	20	0.2
chr14	106810441	106811131	IGHV3-74	105864215	105864260	IGHJ4	NA18953	JPT	10	6	17	0.352941
chr14	106324253	106324760	IGHV4-28	105864215	105864260	IGHJ4	NA18956	JPT	10	3	16	0.1875
chr14	106324253	106324760	IGHV4-28	105863814	105863862	IGHJ5	NA18959	JPT	19	3	28	0.107143
chr14	106810441	106811131	IGHV3-74	105864587	105864635	IGHJ3	NA18960	JPT	11	3	15	0.2
chr14	106810441	106811131	IGHV3-74	105863198	105863258	IGHJ6	NA18961	JPT	6	7	12	0.583333
chr14	106268605	106269140	IGHV3-23	105864215	105864260	IGHJ4	NA18964	JPT	10	16	31	0.516129
chr14	106335081	106335613	IGHV3-30	105863198	105863258	IGHJ6	NA18965	JPT	6	12	20	0.6
chr14	106268605	106269140	IGHV3-23	105864215	105864260	IGHJ4	NA18967	JPT	18	4	27	0.148148
chr14	106790690	106790993	IGHV3-72	105864215	105864260	IGHJ4	NA18968	JPT	11	5	26	0.192308
chr14	106578743	106579236	IGHV5-51	105864215	105864260	IGHJ4	NA18969	JPT	10	6	24	0.25
chr14	106301395	106301862	IGHV2-26	105864215	105864260	IGHJ4	NA18970	JPT	9	2	11	0.181818
chr14	106184900	106185394	IGHV1-18	105863198	105863258	IGHJ6	NA18971	JPT	11	8	26	0.307692
chr14	106349282	106349792	IGHV4-31	105864215	105864260	IGHJ4	NA19393	LWK	15	5	28	0.178571
chr14	106359792	106360324	IGHV3-33	105864215	105864260	IGHJ4	NA19394	LWK	8	12	29	0.413793
chr14	106268605	106269140	IGHV3-23	105864215	105864260	IGHJ4	NA19395	LWK	6	8	18	0.444444
chr14	106037901	106038365	IGHV2-5	105864215	105864260	IGHJ4	NA19397	LWK	7	7	24	0.291667
chr14	106359792	106360324	IGHV3-33	105864215	105864260	IGHJ4	NA19399	LWK	14	8	42	0.190476
chr14	106005094	106005574	IGHV1-3	105863198	105863258	IGHJ6	NA19401	LWK	6	15	31	0.483871
chr14	106335081	106335613	IGHV3-30	105864215	105864260	IGHJ4	NA19403	LWK	5	11	20	0.55
chr14	106389391	106389858	IGHV3-35	105864215	105864260	IGHJ4	NA19404	LWK	9	17	38	0.447368
chr14	106235063	106235594	IGHV3-21	105864587	105864635	IGHJ3	NA19428	LWK	12	6	24	0.25
chr14	106268605	106269140	IGHV3-23	105864215	105864260	IGHJ4	NA19429	LWK	4	13	16	0.8125
chr14	106335081	106335613	IGHV3-30	105863814	105863862	IGHJ5	NA19430	LWK	9	11	25	0.44
chr14	106025144	106025630	IGHV7-4-1	105863198	105863258	IGHJ6	NA19431	LWK	11	7	22	0.318182
chr14	106268605	106269140	IGHV3-23	105864215	105864260	IGHJ4	NA19434	LWK	3	7	11	0.636364
chr14	106627248	106627825	IGHV4-59	105863814	105863862	IGHJ5	NA19435	LWK	12	15	35	0.428571
chr14	106235063	106235594	IGHV3-21	105864215	105864260	IGHJ4	NA19436	LWK	7	5	16	0.3125
chr14	105986581	105987083	IGHV1-2	105863198	105863258	IGHJ6	NA19437	LWK	12	6	21	0.285714
chr14	106349282	106349792	IGHV4-31	105863814	105863862	IGHJ5	NA19438	LWK	2	15	16	0.9375
chr14	106714683	106715181	IGHV1-69	105863198	105863258	IGHJ6	NA19439	LWK	4	4	9	0.444444
chr14	106276547	106277043	IGHV1-24	105863814	105863862	IGHJ5	NA19440	LWK	5	12	23	0.521739
chr14	106268605	106269140	IGHV3-23	105865407	105865458	IGHJ1	NA19443	LWK	5	9	17	0.529412
chr14	106421710	106422218	IGHV4-39	105864215	105864260	IGHJ4	NA19445	LWK	9	5	19	0.263158
chr14	106359792	106360324	IGHV3-33	105863814	105863862	IGHJ5	NA19446	LWK	12	12	31	0.387097
chr14	106268605	106269140	IGHV3-23	105864215	105864260	IGHJ4	NA19923	ASW	11	13	33	0.393939
chr14	106639118	106639657	IGHV4-61	105863814	105863862	IGHJ5	NA19984	ASW	16	7	32	0.21875
chr14	106762091	106762588	IGHV1-69D	105863814	105863862	IGHJ5	NA20298	ASW	11	9	29	0.310345
chr14	106268605	106269140	IGHV3-23	105863814	105863862	IGHJ5	NA20339	ASW	9	7	19	0.368421
chr14	106210935	106211453	IGHV3-20	105864215	105864260	IGHJ4	NA20351	ASW	12	3	16	0.1875
chr14	106335081	106335613	IGHV3-30	105863198	105863258	IGHJ6	NA20412	ASW	9	16	42	0.380952
chr14	106116634	106117204	IGHV3-11	105863198	105863258	IGHJ6	NA20863	GIH	13	8	24	0.333333
chr14	106011921	106012420	IGHV4-4	105863814	105863862	IGHJ5	NA20864	GIH	18	2	19	0.105263
chr14	106235063	106235594	IGHV3-21	105864215	105864260	IGHJ4	NA20867	GIH	15	2	19	0.105263
chr14	106116634	106117204	IGHV3-11	105863198	105863258	IGHJ6	NA20868	GIH	7	4	10	0.4
chr14	106324253	106324760	IGHV4-28	105863814	105863862	IGHJ5	NA20905	GIH	21	4	30	0.133333
chr14	106421710	106422218	IGHV4-39	105865199	105865250	IGHJ2	NA21087	GIH	10	3	14	0.214286
chr14	106537809	106538344	IGHV3-48	105864587	105864635	IGHJ3	NA21093	GIH	16	7	25	0.28
chr14	106421710	106422218	IGHV4-39	105864215	105864260	IGHJ4	NA21095	GIH	5	7	13	0.538462
chr14	106268605	106269140	IGHV3-23	105864215	105864260	IGHJ4	NA21114	GIH	12	1	12	0.0833333
chr14	106268605	106269140	IGHV3-23	105864215	105864260	IGHJ4	NA21124	GIH	8	5	13	0.384615
chr14	106235063	106235594	IGHV3-21	105864215	105864260	IGHJ4	NA21126	GIH	21	2	23	0.0869565
chr14	105986581	105987083	IGHV1-2	105863198	105863258	IGHJ6	NA21129	GIH	17	2	18	0.111111
chr14	106373662	106374145	IGHV4-34	105864215	105864260	IGHJ4	HG00096	GBR	21	3	26	0.115385
chr14	106268605	106269140	IGHV3-23	105864215	105864260	IGHJ4	HG00097	GBR	17	2	18	0.111111
chr14	106810441	106811131	IGHV3-74	105863198	105863258	IGHJ6	HG00099	GBR	11	16	37	0.432432
chr14	106373662	106374145	IGHV4-34	105864215	105864260	IGHJ4	HG00100	GBR	18	3	21	0.142857
chr14	106421710	106422218	IGHV4-39	105864215	105864260	IGHJ4	NA18972	JPT	4	15	22	0.681818
chr14	106639118	106639657	IGHV4-61	105863198	105863258	IGHJ6	NA18973	JPT	7	8	18	0.444444
chr14	106116634	106117204	IGHV3-11	105864215	105864260	IGHJ4	NA18974	JPT	12	4	18	0.222222
chr14	106235063	106235594	IGHV3-21	105863198	105863258	IGHJ6	NA18975	JPT	10	4	17	0.235294
chr14	105986581	105987083	IGHV1-2	105864215	105864260	IGHJ4	NA18976	JPT	12	4	20	0.2
chr14	106810441	106811131	IGHV3-74	105864587	105864635	IGHJ3	NA18980	JPT	9	3	16	0.1875
chr14	106235063	106235594	IGHV3-21	105863198	105863258	IGHJ6	NA18981	JPT	6	7	16	0.4375
chr14	106511116	106511856	IGHV1-46	105863198	105863258	IGHJ6	NA19005	JPT	18	2	19	0.105263
chr14	106349282	106349792	IGHV4-31	105863198	105863258	IGHJ6	NA19093	YRI	6	16	40	0.4
chr14	106153623	106154163	IGHV3-15	105864587	105864635	IGHJ3	NA19098	YRI	4	10	22	0.454545
chr14	106359792	106360324	IGHV3-33	105864215	105864260	IGHJ4	NA19099	YRI	13	5	19	0.263158
chr14	106129539	106130072	IGHV3-13	105864215	105864260	IGHJ4	NA19102	YRI	10	13	31	0.419355
chr14	106421710	106422218	IGHV4-39	105864215	105864260	IGHJ4	NA19108	YRI	14	3	18	0.166667
chr14	106578743	106579236	IGHV5-51	105864215	105864260	IGHJ4	NA19114	YRI	18	6	32	0.1875
chr14	106235063	106235594	IGHV3-21	105864587	105864635	IGHJ3	NA19116	YRI	12	4	21	0.190476
chr14	106714683	106715181	IGHV1-69	105863814	105863862	IGHJ5	NA19119	YRI	15	4	29	0.137931
chr14	106657724	106658258	IGHV3-64	105863198	105863258	IGHJ6	NA19129	YRI	14	6	22	0.272727
chr14	106421710	106422218	IGHV4-39	105863198	105863258	IGHJ6	NA19131	YRI	6	25	33	0.757576
chr14	106153623	106154163	IGHV3-15	105863198	105863258	IGHJ6	NA19137	YRI	11	12	26	0.461538
chr14	106762091	106762588	IGHV1-69D	105864215	105864260	IGHJ4	NA19138	YRI	3	6	15	0.4
chr14	106268605	106269140	IGHV3-23	105864215	105864260	IGHJ4	NA19141	YRI	9	8	19	0.421053
chr14	106578743	106579236	IGHV5-51	105864215	105864260	IGHJ4	NA19143	YRI	6	13	22	0.590909
chr14	106810441	106811131	IGHV3-74	105864215	105864260	IGHJ4	NA19448	LWK	2	10	17	0.588235
chr14	106062150	106062683	IGHV3-7	105863198	105863258	IGHJ6	NA19449	LWK	6	10	23	0.434783
chr14	106062150	106062683	IGHV3-7	105864215	105864260	IGHJ4	NA19451	LWK	9	5	13	0.384615
chr14	106062150	106062683	IGHV3-7	105864215	105864260	IGHJ4	NA19452	LWK	13	4	22	0.181818
chr14	106184900	106185394	IGHV1-18	105864215	105864260	IGHJ4	NA19454	LWK	4	4	9	0.444444
chr14	105986581	105987083	IGHV1-2	105864215	105864260	IGHJ4	NA19455	LWK	12	4	23	0.173913
chr14	106511116	106511856	IGHV1-46	105864215	105864260	IGHJ4	NA19456	LWK	8	8	22	0.363636
chr14	106359792	106360324	IGHV3-33	105863814	105863862	IGHJ5	NA19457	LWK	7	3	11	0.272727
chr14	106421710	106422218	IGHV4-39	105864215	105864260	IGHJ4	NA19461	LWK	9	4	14	0.285714
chr14	106335081	106335613	IGHV3-30	105864215	105864260	IGHJ4	NA19462	LWK	11	4	17	0.235294
chr14	106184900	106185394	IGHV1-18	105863814	105863862	IGHJ5	NA19463	LWK	9	3	13	0.230769
chr14	105986581	105987083	IGHV1-2	105864215	105864260	IGHJ4	NA19466	LWK	9	8	16	0.5
chr14	106129539	106130072	IGHV3-13	105864215	105864260	IGHJ4	NA19467	LWK	16	4	22	0.181818
chr14	106421710	106422218	IGHV4-39	105864587	105864635	IGHJ3	NA19468	LWK	9	4	17	0.235294
chr14	106268605	106269140	IGHV3-23	105864587	105864635	IGHJ3	NA19471	LWK	6	7	17	0.411765
chr14	106235063	106235594	IGHV3-21	105863198	105863258	IGHJ6	NA19472	LWK	10	4	13	0.307692
chr14	106657724	106658258	IGHV3-64	105863814	105863862	IGHJ5	NA19473	LWK	4	4	11	0.363636
chr14	105986581	105987083	IGHV1-2	105864215	105864260	IGHJ4	NA19474	LWK	7	2	8	0.25
chr14	105986581	105987083	IGHV1-2	105864215	105864260	IGHJ4	NA19475	LWK	17	4	24	0.166667
chr14	106421710	106422218	IGHV4-39	105864215	105864260	IGHJ4	NA20502	TSI	3	9	14	0.642857
chr14	106235063	106235594	IGHV3-21	105864215	105864260	IGHJ4	NA20503	TSI	3	14	18	0.777778
chr14	106578743	106579236	IGHV5-51	105864215	105864260	IGHJ4	NA20504	TSI	9	10	30	0.333333
chr14	105986581	105987083	IGHV1-2	105864215	105864260	IGHJ4	HG00101	GBR	19	4	27	0.148148
chr14	106037901	106038365	IGHV2-5	105863814	105863862	IGHJ5	HG00102	GBR	20	5	29	0.172414
chr14	106257761	106258223	IGHV3-22	105864215	105864260	IGHJ4	HG00103	GBR	19	3	27	0.111111
chr14	106359792	106360324	IGHV3-33	105864215	105864260	IGHJ4	HG00105	GBR	19	2	24	0.0833333
chr14	106511116	106511856	IGHV1-46	105864215	105864260	IGHJ4	HG00106	GBR	16	2	19	0.105263
chr14	106421710	106422218	IGHV4-39	105863198	105863258	IGHJ6	HG00107	GBR	14	2	15	0.133333
chr14	106088121	106088573	IGHV3-64D	105864215	105864260	IGHJ4	HG00108	GBR	17	4	27	0.148148
chr14	106421710	106422218	IGHV4-39	105863198	105863258	IGHJ6	HG00109	GBR	15	3	18	0.166667
chr14	106268605	106269140	IGHV3-23	105863198	105863258	IGHJ6	HG00110	GBR	18	3	24	0.125
chr14	106153623	106154163	IGHV3-15	105864215	105864260	IGHJ4	HG00111	GBR	14	2	16	0.125
chr14	105986581	105987083	IGHV1-2	105863198	105863258	IGHJ6	HG00112	GBR	14	3	19	0.157895
chr14	106335081	106335613	IGHV3-30	105864215	105864260	IGHJ4	HG00113	GBR	15	4	20	0.2
chr14	106268605	106269140	IGHV3-23	105863814	105863862	IGHJ5	HG00114	GBR	13	2	15	0.133333
chr14	106578743	106579236	IGHV5-51	105864215	105864260	IGHJ4	HG00115	GBR	11	3	15	0.2
chr14	105939755	105940253	IGHV6-1	105864215	105864260	IGHJ4	HG00116	GBR	18	6	32	0.1875
chr14	106268605	106269140	IGHV3-23	105864215	105864260	IGHJ4	HG00117	GBR	20	6	38	0.157895
chr14	106511116	106511856	IGHV1-46	105864215	105864260	IGHJ4	HG00120	GBR	21	2	23	0.0869565
chr14	106235063	106235594	IGHV3-21	105863198	105863258	IGHJ6	HG00127	GBR	27	3	31	0.0967742
chr14	106537809	106538344	IGHV3-48	105863198	105863258	IGHJ6	HG00128	GBR	16	11	41	0.268293
chr14	106359792	106360324	IGHV3-33	105863814	105863862	IGHJ5	HG00129	GBR	15	2	16	0.125
chr14	106301395	106301862	IGHV2-26	105864587	105864635	IGHJ3	HG00130	GBR	9	4	15	0.266667
chr14	106268605	106269140	IGHV3-23	105864215	105864260	IGHJ4	HG00131	GBR	21	4	27	0.148148
chr14	106639118	106639657	IGHV4-61	105864215	105864260	IGHJ4	NA19144	YRI	9	8	18	0.444444
chr14	106268605	106269140	IGHV3-23	105864215	105864260	IGHJ4	NA19147	YRI	6	12	32	0.375
chr14	106359792	106360324	IGHV3-33	105864215	105864260	IGHJ4	NA19152	YRI	8	9	19	0.473684
chr14	106359792	106360324	IGHV3-33	105863198	105863258	IGHJ6	NA19153	YRI	9	6	19	0.315789
chr14	106511116	106511856	IGHV1-46	105863198	105863258	IGHJ6	NA19159	YRI	6	6	12	0.5
chr14	106373662	106374145	IGHV4-34	105864215	105864260	IGHJ4	NA19160	YRI	5	11	26	0.423077
chr14	106537809	106538344	IGHV3-48	105864215	105864260	IGHJ4	NA19171	YRI	5	6	11	0.545455
chr14	106537809	106538344	IGHV3-48	105864215	105864260	IGHJ4	NA19172	YRI	6	10	29	0.344828
chr14	106037901	106038365	IGHV2-5	105864215	105864260	IGHJ4	NA19190	YRI	11	7	23	0.304348
chr14	106511116	106511856	IGHV1-46	105864215	105864260	IGHJ4	NA19200	YRI	4	10	15	0.666667
chr14	106184900	106185394	IGHV1-18	105864587	105864635	IGHJ3	NA19201	YRI	7	6	16	0.375
chr14	106349282	106349792	IGHV4-31	105864215	105864260	IGHJ4	NA19204	YRI	7	4	11	0.363636
chr14	106511116	106511856	IGHV1-46	105864215	105864260	IGHJ4	NA19206	YRI	10	3	15	0.2
chr14	106301395	106301862	IGHV2-26	105864215	105864260	IGHJ4	NA19207	YRI	7	4	19	0.210526
chr14	106627248	106627825	IGHV4-59	105864215	105864260	IGHJ4	NA19209	YRI	4	5	14	0.357143
chr14	105986581	105987083	IGHV1-2	105864215	105864260	IGHJ4	NA19210	YRI	3	5	7	0.714286
chr14	106723573	106724093	IGHV2-70D	105863198	105863258	IGHJ6	NA19225	YRI	15	7	37	0.189189
chr14	106622356	106622855	IGHV1-58	105863198	105863258	IGHJ6	NA19238	YRI	11	13	29	0.448276
chr14	106470263	106470800	IGHV3-43	105864215	105864260	IGHJ4	NA19239	YRI	7	9	24	0.375
chr14	106511116	106511856	IGHV1-46	105864215	105864260	IGHJ4	NA19257	YRI	10	6	25	0.24
chr14	106349282	106349792	IGHV4-31	105864215	105864260	IGHJ4	NA07056	CEU	8	5	17	0.294118
chr14	106184900	106185394	IGHV1-18	105864215	105864260	IGHJ4	NA18614	CHB	13	3	18	0.166667
chr14	106470263	106470800	IGHV3-43	105863198	105863258	IGHJ6	NA20505	TSI	11	5	23	0.217391
chr14	106714683	106715181	IGHV1-69	105863198	105863258	IGHJ6	NA20506	TSI	4	7	12	0.583333
chr14	106301395	106301862	IGHV2-26	105864215	105864260	IGHJ4	NA20507	TSI	12	6	32	0.1875
chr14	106037901	106038365	IGHV2-5	105864215	105864260	IGHJ4	NA20508	TSI	15	11	35	0.314286
chr14	106537809	106538344	IGHV3-48	105864215	105864260	IGHJ4	NA20509	TSI	9	4	14	0.285714
chr14	106511116	106511856	IGHV1-46	105864215	105864260	IGHJ4	NA20510	TSI	9	3	13	0.230769
chr14	106268605	106269140	IGHV3-23	105864215	105864260	IGHJ4	NA20511	TSI	4	5	13	0.384615
chr14	106268605	106269140	IGHV3-23	105864215	105864260	IGHJ4	NA20512	TSI	9	11	22	0.5
chr14	106235063	106235594	IGHV3-21	105864215	105864260	IGHJ4	NA20513	TSI	4	9	16	0.5625
chr14	106714683	106715181	IGHV1-69	105863814	105863862	IGHJ5	NA20514	TSI	10	5	15	0.333333
chr14	106025144	106025630	IGHV7-4-1	105864215	105864260	IGHJ4	NA20515	TSI	5	2	6	0.333333
chr14	106037901	106038365	IGHV2-5	105864215	105864260	IGHJ4	NA20516	TSI	9	9	19	0.473684
chr14	106335081	106335613	IGHV3-30	105863198	105863258	IGHJ6	NA20517	TSI	16	5	29	0.172414
chr14	106359792	106360324	IGHV3-33	105864215	105864260	IGHJ4	NA20518	TSI	25	2	28	0.0714286
chr14	106622356	106622855	IGHV1-58	105864587	105864635	IGHJ3	NA20519	TSI	6	4	12	0.333333
chr14	106592675	106593347	IGHV3-53	105863198	105863258	IGHJ6	NA20520	TSI	14	2	16	0.125
chr14	106470263	106470800	IGHV3-43	105863198	105863258	IGHJ6	NA20521	TSI	16	9	34	0.264706
chr14	106184900	106185394	IGHV1-18	105864215	105864260	IGHJ4	NA20522	TSI	12	4	20	0.2
chr14	106257761	106258223	IGHV3-22	105864215	105864260	IGHJ4	NA20524	TSI	18	2	22	0.0909091
chr14	105986581	105987083	IGHV1-2	105864215	105864260	IGHJ4	NA20525	TSI	16	2	18	0.111111
chr14	105986581	105987083	IGHV1-2	105864215	105864260	IGHJ4	NA20527	TSI	8	4	13	0.307692
chr14	106421710	106422218	IGHV4-39	105863814	105863862	IGHJ5	NA20528	TSI	3	15	17	0.882353
chr14	106421710	106422218	IGHV4-39	105863814	105863862	IGHJ5	HG00132	GBR	13	9	36	0.25
chr14	106335081	106335613	IGHV3-30	105864215	105864260	IGHJ4	HG00133	GBR	22	5	35	0.142857
chr14	106268605	106269140	IGHV3-23	105864215	105864260	IGHJ4	HG00136	GBR	19	3	28	0.107143
chr14	106235063	106235594	IGHV3-21	105863198	105863258	IGHJ6	HG00137	GBR	12	8	24	0.333333
chr14	106107971	106108464	IGHV5-10-1	105863814	105863862	IGHJ5	HG00138	GBR	19	5	31	0.16129
chr14	106335081	106335613	IGHV3-30	105864215	105864260	IGHJ4	HG00139	GBR	12	4	18	0.222222
chr14	106335081	106335613	IGHV3-30	105864587	105864635	IGHJ3	HG00140	GBR	15	3	18	0.166667
chr14	106268605	106269140	IGHV3-23	105864215	105864260	IGHJ4	HG00141	GBR	17	3	29	0.103448
chr14	106578743	106579236	IGHV5-51	105863814	105863862	IGHJ5	HG00142	GBR	4	11	24	0.458333
chr14	106537809	106538344	IGHV3-48	105864215	105864260	IGHJ4	HG00143	GBR	15	3	23	0.130435
chr14	106335081	106335613	IGHV3-30	105863198	105863258	IGHJ6	HG00145	GBR	4	14	23	0.608696
chr14	106335081	106335613	IGHV3-30	105864215	105864260	IGHJ4	HG00146	GBR	10	11	41	0.268293
chr14	106184900	106185394	IGHV1-18	105863198	105863258	IGHJ6	HG00148	GBR	12	6	23	0.26087
chr14	106210935	106211453	IGHV3-20	105863814	105863862	IGHJ5	HG00149	GBR	18	4	25	0.16
chr14	106537809	106538344	IGHV3-48	105863198	105863258	IGHJ6	HG00150	GBR	11	8	21	0.380952
chr14	106335081	106335613	IGHV3-30	105863814	105863862	IGHJ5	HG00151	GBR	19	7	27	0.259259
chr14	106714683	106715181	IGHV1-69	105863198	105863258	IGHJ6	HG00155	GBR	11	10	29	0.344828
chr14	106235063	106235594	IGHV3-21	105864215	105864260	IGHJ4	HG00157	GBR	12	5	17	0.294118
chr14	106062150	106062683	IGHV3-7	105864215	105864260	IGHJ4	HG00158	GBR	14	5	22	0.227273
chr14	106174341	106174760	IGHV1-17	105864215	105864260	IGHJ4	HG00160	GBR	6	7	18	0.388889
chr14	106210935	106211453	IGHV3-20	105864215	105864260	IGHJ4	HG00171	FIN	19	2	24	0.0833333
chr14	106268605	106269140	IGHV3-23	105864215	105864260	IGHJ4	HG00173	FIN	8	5	13	0.384615
chr14	106790690	106790993	IGHV3-72	105864215	105864260	IGHJ4	NA06984	CEU	4	11	36	0.305556
chr14	106025144	106025630	IGHV7-4-1	105864215	105864260	IGHJ4	NA06989	CEU	5	8	14	0.571429
chr14	106335081	106335613	IGHV3-30	105864215	105864260	IGHJ4	NA11843	CEU	3	14	17	0.823529
chr14	106268605	106269140	IGHV3-23	105864215	105864260	IGHJ4	NA11892	CEU	2	18	19	0.947368
chr14	106335081	106335613	IGHV3-30	105863198	105863258	IGHJ6	NA11893	CEU	5	17	45	0.377778
chr14	106802693	106803233	IGHV3-73	105863198	105863258	IGHJ6	NA11930	CEU	1	14	14	1
chr14	106810441	106811131	IGHV3-74	105864215	105864260	IGHJ4	NA12058	CEU	7	10	27	0.37037
chr14	106210935	106211453	IGHV3-20	105863198	105863258	IGHJ6	NA12272	CEU	5	8	17	0.470588
chr14	106627248	106627825	IGHV4-59	105865199	105865250	IGHJ2	NA12273	CEU	10	8	23	0.347826
chr14	106335081	106335613	IGHV3-30	105863198	105863258	IGHJ6	NA12275	CEU	3	20	24	0.833333
chr14	106421710	106422218	IGHV4-39	105864215	105864260	IGHJ4	NA12282	CEU	8	7	17	0.411765
chr14	106335081	106335613	IGHV3-30	105864215	105864260	IGHJ4	NA12283	CEU	3	18	27	0.666667
chr14	105986581	105987083	IGHV1-2	105863814	105863862	IGHJ5	NA12286	CEU	7	5	12	0.416667
chr14	106335081	106335613	IGHV3-30	105864215	105864260	IGHJ4	NA12340	CEU	3	10	17	0.588235
chr14	106537809	106538344	IGHV3-48	105864215	105864260	IGHJ4	NA12341	CEU	4	12	18	0.666667
chr14	106421710	106422218	IGHV4-39	105863814	105863862	IGHJ5	NA12342	CEU	2	15	16	0.9375
chr14	106359792	106360324	IGHV3-33	105864215	105864260	IGHJ4	NA12347	CEU	8	10	23	0.434783
chr14	106268605	106269140	IGHV3-23	105864215	105864260	IGHJ4	NA12348	CEU	5	12	28	0.428571
chr14	106762091	106762588	IGHV1-69D	105865199	105865250	IGHJ2	NA12383	CEU	2	8	12	0.666667
chr14	106359792	106360324	IGHV3-33	105864215	105864260	IGHJ4	NA12399	CEU	3	5	9	0.555556
chr14	106810441	106811131	IGHV3-74	105863814	105863862	IGHJ5	NA12400	CEU	3	21	26	0.807692
chr14	106335081	106335613	IGHV3-30	105863198	105863258	IGHJ6	NA12413	CEU	6	3	10	0.3
chr14	106062150	106062683	IGHV3-7	105864587	105864635	IGHJ3	NA20529	TSI	3	8	10	0.8
chr14	106107971	106108464	IGHV5-10-1	105863198	105863258	IGHJ6	NA20530	TSI	6	14	19	0.736842
chr14	106578743	106579236	IGHV5-51	105864215	105864260	IGHJ4	NA20531	TSI	6	5	12	0.416667
chr14	106373662	106374145	IGHV4-34	105863198	105863258	IGHJ6	NA20532	TSI	13	12	42	0.285714
chr14	106268605	106269140	IGHV3-23	105864215	105864260	IGHJ4	NA20533	TSI	9	8	16	0.5
chr14	106810441	106811131	IGHV3-74	105864215	105864260	IGHJ4	NA20534	TSI	8	9	17	0.529412
chr14	106335081	106335613	IGHV3-30	105864215	105864260	IGHJ4	NA20535	TSI	12	11	35	0.314286
chr14	106421710	106422218	IGHV4-39	105864215	105864260	IGHJ4	NA20536	TSI	15	3	19	0.157895
chr14	106359792	106360324	IGHV3-33	105864587	105864635	IGHJ3	NA20538	TSI	5	5	13	0.384615
chr14	106359792	106360324	IGHV3-33	105863198	105863258	IGHJ6	NA20539	TSI	14	3	19	0.157895
chr14	106578743	106579236	IGHV5-51	105863198	105863258	IGHJ6	NA20540	TSI	9	13	26	0.5
chr14	106762091	106762588	IGHV1-69D	105864215	105864260	IGHJ4	NA20541	TSI	6	8	19	0.421053
chr14	106153623	106154163	IGHV3-15	105863198	105863258	IGHJ6	NA20542	TSI	4	17	25	0.68
chr14	106335081	106335613	IGHV3-30	105864215	105864260	IGHJ4	NA20543	TSI	10	4	19	0.210526
chr14	106762091	106762588	IGHV1-69D	105863198	105863258	IGHJ6	NA20544	TSI	15	7	24	0.291667
chr14	106714683	106715181	IGHV1-69	105863814	105863862	IGHJ5	NA20581	TSI	9	5	18	0.277778
chr14	106268605	106269140	IGHV3-23	105864215	105864260	IGHJ4	NA20582	TSI	11	2	14	0.142857
chr14	106578743	106579236	IGHV5-51	105864587	105864635	IGHJ3	NA20585	TSI	3	9	12	0.75
chr14	106005094	106005574	IGHV1-3	105863198	105863258	IGHJ6	NA20586	TSI	6	18	38	0.473684
chr14	106005094	106005574	IGHV1-3	105863198	105863258	IGHJ6	NA20587	TSI	2	18	19	0.947368
chr14	106235063	106235594	IGHV3-21	105864587	105864635	IGHJ3	NA20588	TSI	13	10	27	0.37037
chr14	106301395	106301862	IGHV2-26	105865199	105865250	IGHJ2	NA20589	TSI	10	7	18	0.388889
chr14	106116634	106117204	IGHV3-11	105864587	105864635	IGHJ3	HG00174	FIN	17	5	30	0.166667
chr14	106235063	106235594	IGHV3-21	105864215	105864260	IGHJ4	HG00176	FIN	17	3	21	0.142857
chr14	106537809	106538344	IGHV3-48	105864215	105864260	IGHJ4	HG00177	FIN	10	9	25	0.36
chr14	106578743	106579236	IGHV5-51	105864215	105864260	IGHJ4	HG00178	FIN	19	4	24	0.166667
chr14	106268605	106269140	IGHV3-23	105863198	105863258	IGHJ6	HG00179	FIN	10	5	14	0.357143
chr14	106627248	106627825	IGHV4-59	105864215	105864260	IGHJ4	HG00180	FIN	13	3	19	0.157895
chr14	106421710	106422218	IGHV4-39	105864215	105864260	IGHJ4	HG00181	FIN	12	13	30	0.433333
chr14	106235063	106235594	IGHV3-21	105864215	105864260	IGHJ4	HG00182	FIN	11	3	14	0.214286
chr14	106349282	106349792	IGHV4-31	105864587	105864635	IGHJ3	HG00183	FIN	9	7	17	0.411765
chr14	106335081	106335613	IGHV3-30	105863198	105863258	IGHJ6	HG00185	FIN	9	11	28	0.392857
chr14	106210935	106211453	IGHV3-20	105865199	105865250	IGHJ2	HG00186	FIN	3	12	14	0.857143
chr14	106373662	106374145	IGHV4-34	105864215	105864260	IGHJ4	HG00187	FIN	18	5	22	0.227273
chr14	106268605	106269140	IGHV3-23	105864215	105864260	IGHJ4	HG00188	FIN	5	12	29	0.413793
chr14	106762091	106762588	IGHV1-69D	105864587	105864635	IGHJ3	HG00189	FIN	8	10	20	0.5
chr14	106107971	106108464	IGHV5-10-1	105863198	105863258	IGHJ6	HG00190	FIN	11	7	17	0.411765
chr14	106578743	106579236	IGHV5-51	105864215	105864260	IGHJ4	HG00233	GBR	13	7	25	0.28
chr14	106335081	106335613	IGHV3-30	105863198	105863258	IGHJ6	HG00234	GBR	6	13	19	0.684211
chr14	106335081	106335613	IGHV3-30	105864215	105864260	IGHJ4	HG00235	GBR	14	3	18	0.166667
chr14	106276547	106277043	IGHV1-24	105864215	105864260	IGHJ4	HG00238	GBR	13	3	17	0.176471
chr14	106335081	106335613	IGHV3-30	105864215	105864260	IGHJ4	HG00240	GBR	20	3	26	0.115385
chr14	106714683	106715181	IGHV1-69	105863198	105863258	IGHJ6	HG00255	GBR	14	10	32	0.3125
chr14	106421710	106422218	IGHV4-39	105864215	105864260	IGHJ4	HG00442	CHS	17	3	20	0.15
chr14	106578743	106579236	IGHV5-51	105865199	105865250	IGHJ2	HG01171	PUR	9	7	22	0.318182
chr14	105986581	105987083	IGHV1-2	105864587	105864635	IGHJ3	HG01173	PUR	15	11	29	0.37931
chr14	106268605	106269140	IGHV3-23	105863814	105863862	IGHJ5	HG01174	PUR	13	4	21	0.190476
chr14	106005094	106005574	IGHV1-3	105864215	105864260	IGHJ4	HG01176	PUR	25	3	33	0.0909091
chr14	106349282	106349792	IGHV4-31	105864587	105864635	IGHJ3	HG01177	PUR	9	2	12	0.166667
chr14	106268605	106269140	IGHV3-23	105864215	105864260	IGHJ4	HG01182	PUR	11	11	30	0.366667
chr14	106373662	106374145	IGHV4-34	105863814	105863862	IGHJ5	HG01183	PUR	14	5	20	0.25
chr14	106359792	106360324	IGHV3-33	105864215	105864260	IGHJ4	HG01187	PUR	4	10	16	0.625
chr14	106037901	106038365	IGHV2-5	105864215	105864260	IGHJ4	HG01188	PUR	5	8	19	0.421053
chr14	106627248	106627825	IGHV4-59	105864215	105864260	IGHJ4	HG01190	PUR	19	8	34	0.235294
chr14	106537809	106538344	IGHV3-48	105864215	105864260	IGHJ4	HG01191	PUR	17	4	25	0.16
chr14	106802693	106803233	IGHV3-73	105863814	105863862	IGHJ5	HG01197	PUR	14	5	22	0.227273
chr14	106210935	106211453	IGHV3-20	105864215	105864260	IGHJ4	HG01198	PUR	14	3	20	0.15
chr14	106421710	106422218	IGHV4-39	105864215	105864260	IGHJ4	HG01204	PUR	3	13	18	0.722222
chr14	106627248	106627825	IGHV4-59	105863814	105863862	IGHJ5	HG01205	PUR	20	4	32	0.125
chr14	106770576	106771020	IGHV2-70	105864587	105864635	IGHJ3	HG01241	PUR	4	8	13	0.615385
chr14	106184900	106185394	IGHV1-18	105864215	105864260	IGHJ4	HG01242	PUR	6	13	21	0.619048
chr14	106335081	106335613	IGHV3-30	105863198	105863258	IGHJ6	HG01247	PUR	9	10	31	0.322581
chr14	106335081	106335613	IGHV3-30	105864215	105864260	IGHJ4	HG01248	PUR	13	4	18	0.222222
chr14	106335081	106335613	IGHV3-30	105863814	105863862	IGHJ5	HG01250	CLM	16	4	27	0.148148
chr14	106359792	106360324	IGHV3-33	105863198	105863258	IGHJ6	HG01251	CLM	22	4	29	0.137931
chr14	106335081	106335613	IGHV3-30	105864215	105864260	IGHJ4	HG01253	CLM	4	6	14	0.428571
chr14	105939755	105940253	IGHV6-1	105864215	105864260	IGHJ4	HG02215	GBR	15	6	25	0.24
chr14	106639118	106639657	IGHV4-61	105864215	105864260	IGHJ4	HG01882	ACB	15	3	19	0.157895
chr14	106153623	106154163	IGHV3-15	105863198	105863258	IGHJ6	HG01883	ACB	12	6	18	0.333333
chr14	106129539	106130072	IGHV3-13	105865199	105865250	IGHJ2	HG01885	ACB	11	3	17	0.176471
chr14	106421710	106422218	IGHV4-39	105864215	105864260	IGHJ4	HG01956	ACB	18	3	24	0.125
chr14	105939755	105940253	IGHV6-1	105864215	105864260	IGHJ4	HG02014	ACB	16	6	28	0.214286
chr14	106810441	106811131	IGHV3-74	105864215	105864260	IGHJ4	HG01886	ACB	17	4	22	0.181818
chr14	106359792	106360324	IGHV3-33	105864587	105864635	IGHJ3	HG01890	ACB	8	4	14	0.285714
chr14	106810441	106811131	IGHV3-74	105863198	105863258	IGHJ6	HG01889	ACB	4	16	19	0.842105
chr14	106235063	106235594	IGHV3-21	105863814	105863862	IGHJ5	HG02009	ACB	9	4	14	0.285714
chr14	106335081	106335613	IGHV3-30	105864215	105864260	IGHJ4	HG02010	ACB	17	2	20	0.1
chr14	106268605	106269140	IGHV3-23	105864215	105864260	IGHJ4	HG02285	PEL	13	6	28	0.214286
chr14	106210935	106211453	IGHV3-20	105863814	105863862	IGHJ5	HG02286	PEL	12	3	14	0.214286
chr14	106790690	106790993	IGHV3-72	105864215	105864260	IGHJ4	HG02301	PEL	13	3	23	0.130435
chr14	106359792	106360324	IGHV3-33	105864587	105864635	IGHJ3	HG01783	IBS	5	13	22	0.590909
chr14	106421710	106422218	IGHV4-39	105863814	105863862	IGHJ5	HG01784	IBS	9	6	19	0.315789
chr14	106349282	106349792	IGHV4-31	105864587	105864635	IGHJ3	HG02221	IBS	7	7	20	0.35
chr14	106586375	106586826	IGHV3-52	105863198	105863258	IGHJ6	HG02220	IBS	5	4	10	0.4
chr14	106153623	106154163	IGHV3-15	105864215	105864260	IGHJ4	HG02236	IBS	5	4	11	0.363636
chr14	106268605	106269140	IGHV3-23	105864215	105864260	IGHJ4	HG02235	IBS	10	3	15	0.2
chr14	106037901	106038365	IGHV2-5	105863814	105863862	IGHJ5	HG02113	KHV	14	3	19	0.157895
chr14	106107971	106108464	IGHV5-10-1	105863814	105863862	IGHJ5	HG02141	KHV	3	2	4	0.5
chr14	106235063	106235594	IGHV3-21	105863198	105863258	IGHJ6	HG03212	MSL	5	5	14	0.357143
chr14	106116634	106117204	IGHV3-11	105864215	105864260	IGHJ4	HG03055	MSL	15	4	22	0.181818
chr14	106762091	106762588	IGHV1-69D	105864215	105864260	IGHJ4	HG03376	MSL	10	7	30	0.233333
chr14	106268605	106269140	IGHV3-23	105863198	105863258	IGHJ6	HG03380	MSL	11	10	30	0.333333
chr14	106373662	106374145	IGHV4-34	105863814	105863862	IGHJ5	HG03385	MSL	4	6	19	0.315789
chr14	106268605	106269140	IGHV3-23	105864215	105864260	IGHJ4	HG03388	MSL	12	5	26	0.192308
chr14	106011921	106012420	IGHV4-4	105863198	105863258	IGHJ6	HG03401	MSL	4	9	16	0.5625
chr14	106511116	106511856	IGHV1-46	105864215	105864260	IGHJ4	HG03419	MSL	1	7	7	1
chr14	106470263	106470800	IGHV3-43	105864215	105864260	IGHJ4	HG03061	MSL	7	7	19	0.368421
chr14	106235063	106235594	IGHV3-21	105864215	105864260	IGHJ4	HG03428	MSL	11	7	25	0.28
chr14	106537809	106538344	IGHV3-48	105864215	105864260	IGHJ4	HG03433	MSL	4	8	14	0.571429
chr14	106421710	106422218	IGHV4-39	105864215	105864260	IGHJ4	HG03439	MSL	7	7	22	0.318182
chr14	106268605	106269140	IGHV3-23	105865199	105865250	IGHJ2	HG03442	MSL	7	9	18	0.5
chr14	106537809	106538344	IGHV3-48	105864215	105864260	IGHJ4	HG03445	MSL	4	6	13	0.461538
chr14	106537809	106538344	IGHV3-48	105863198	105863258	IGHJ6	HG03446	MSL	11	3	15	0.2
chr14	106359792	106360324	IGHV3-33	105863198	105863258	IGHJ6	HG03460	MSL	15	5	24	0.208333
chr14	105986581	105987083	IGHV1-2	105863198	105863258	IGHJ6	HG03461	MSL	6	10	29	0.344828
chr14	106268605	106269140	IGHV3-23	105865199	105865250	IGHJ2	HG03478	MSL	12	5	25	0.2
chr14	106184900	106185394	IGHV1-18	105864215	105864260	IGHJ4	HG03479	MSL	4	13	21	0.619048
chr14	106359792	106360324	IGHV3-33	105864215	105864260	IGHJ4	HG03066	MSL	8	6	26	0.230769
chr14	106802693	106803233	IGHV3-73	105864215	105864260	IGHJ4	HG03069	MSL	14	6	25	0.24
chr14	106421710	106422218	IGHV4-39	105864215	105864260	IGHJ4	HG03072	MSL	11	7	27	0.259259
chr14	106511116	106511856	IGHV1-46	105864215	105864260	IGHJ4	HG03753	STU	10	4	13	0.307692
chr14	106129539	106130072	IGHV3-13	105863198	105863258	IGHJ6	HG03760	STU	7	13	35	0.371429
chr14	106627248	106627825	IGHV4-59	105864215	105864260	IGHJ4	HG03836	STU	6	10	20	0.5
chr14	106335081	106335613	IGHV3-30	105864215	105864260	IGHJ4	HG03837	STU	18	4	24	0.166667
chr14	106578743	106579236	IGHV5-51	105863814	105863862	IGHJ5	HG03846	STU	20	3	24	0.125
chr14	106107971	106108464	IGHV5-10-1	105864215	105864260	IGHJ4	HG03848	STU	13	4	18	0.222222
chr14	105986581	105987083	IGHV1-2	105863814	105863862	IGHJ5	HG03851	STU	16	5	24	0.208333
chr14	106335081	106335613	IGHV3-30	105864215	105864260	IGHJ4	HG03856	STU	24	3	32	0.09375
chr14	106714683	106715181	IGHV1-69	105863198	105863258	IGHJ6	HG03895	STU	14	3	17	0.176471
chr14	106359792	106360324	IGHV3-33	105864215	105864260	IGHJ4	HG03890	STU	18	2	20	0.1
chr14	106184900	106185394	IGHV1-18	105864215	105864260	IGHJ4	HG04033	STU	13	3	21	0.142857
chr14	106373662	106374145	IGHV4-34	105863814	105863862	IGHJ5	HG03947	STU	6	6	14	0.428571
chr14	106335081	106335613	IGHV3-30	105864215	105864260	IGHJ4	HG03953	STU	15	7	26	0.269231
chr14	106335081	106335613	IGHV3-30	105864587	105864635	IGHJ3	HG03949	STU	13	3	21	0.142857
chr14	106107971	106108464	IGHV5-10-1	105863198	105863258	IGHJ6	HG04035	STU	4	11	18	0.611111
chr14	106235063	106235594	IGHV3-21	105864215	105864260	IGHJ4	HG04029	STU	15	6	28	0.214286
chr14	106627248	106627825	IGHV4-59	105863198	105863258	IGHJ6	HG04042	STU	11	3	20	0.15
chr14	106470263	106470800	IGHV3-43	105864215	105864260	IGHJ4	HG04099	STU	6	3	10	0.3
chr14	106174341	106174760	IGHV1-17	105864215	105864260	IGHJ4	HG03977	ITU	11	3	19	0.157895
chr14	106359792	106360324	IGHV3-33	105865199	105865250	IGHJ2	HG03780	ITU	10	2	11	0.181818
chr14	106335081	106335613	IGHV3-30	105864215	105864260	IGHJ4	HG03718	ITU	19	3	26	0.115385
chr14	106470263	106470800	IGHV3-43	105864215	105864260	IGHJ4	HG04018	ITU	6	6	15	0.4
chr14	106268605	106269140	IGHV3-23	105863198	105863258	IGHJ6	HG01254	CLM	15	3	20	0.15
chr14	106268605	106269140	IGHV3-23	105864215	105864260	IGHJ4	HG01256	CLM	10	3	13	0.230769
chr14	106268605	106269140	IGHV3-23	105864215	105864260	IGHJ4	HG01257	CLM	14	5	22	0.227273
chr14	106235063	106235594	IGHV3-21	105863198	105863258	IGHJ6	HG01259	CLM	13	7	28	0.25
chr14	106421710	106422218	IGHV4-39	105863814	105863862	IGHJ5	HG01260	CLM	13	7	21	0.333333
chr14	106324253	106324760	IGHV4-28	105864215	105864260	IGHJ4	HG01271	CLM	6	4	11	0.363636
chr14	106335081	106335613	IGHV3-30	105864215	105864260	IGHJ4	HG01272	CLM	7	9	18	0.5
chr14	106335081	106335613	IGHV3-30	105864215	105864260	IGHJ4	HG01275	CLM	8	5	15	0.333333
chr14	106359792	106360324	IGHV3-33	105863198	105863258	IGHJ6	HG01277	CLM	19	2	21	0.0952381
chr14	106116634	106117204	IGHV3-11	105864215	105864260	IGHJ4	HG01334	GBR	17	2	23	0.0869565
chr14	106537809	106538344	IGHV3-48	105863198	105863258	IGHJ6	HG01344	CLM	7	6	13	0.461538
chr14	106037901	106038365	IGHV2-5	105864215	105864260	IGHJ4	HG01345	CLM	5	9	20	0.45
chr14	105986581	105987083	IGHV1-2	105864215	105864260	IGHJ4	HG01348	CLM	16	2	18	0.111111
chr14	106373662	106374145	IGHV4-34	105864215	105864260	IGHJ4	HG01356	CLM	12	10	29	0.344828
chr14	106537809	106538344	IGHV3-48	105864215	105864260	IGHJ4	HG01357	CLM	6	9	19	0.473684
chr14	106639118	106639657	IGHV4-61	105863814	105863862	IGHJ5	HG02122	KHV	7	7	15	0.466667
chr14	106421710	106422218	IGHV4-39	105863814	105863862	IGHJ5	HG02121	KHV	13	3	18	0.166667
chr14	106235063	106235594	IGHV3-21	105863814	105863862	IGHJ5	HG02128	KHV	13	5	21	0.238095
chr14	106011921	106012420	IGHV4-4	105864215	105864260	IGHJ4	HG02127	KHV	18	5	30	0.166667
chr14	106627248	106627825	IGHV4-59	105864587	105864635	IGHJ3	HG02373	CDX	12	5	22	0.227273
chr14	106184900	106185394	IGHV1-18	105863814	105863862	IGHJ5	HG02394	CDX	3	4	9	0.444444
chr14	106421710	106422218	IGHV4-39	105864215	105864260	IGHJ4	HG02396	CDX	12	4	18	0.222222
chr14	106116634	106117204	IGHV3-11	105863198	105863258	IGHJ6	HG02397	CDX	11	10	22	0.454545
chr14	106537809	106538344	IGHV3-48	105864215	105864260	IGHJ4	HG01914	ACB	11	6	17	0.352941
chr14	106116634	106117204	IGHV3-11	105864215	105864260	IGHJ4	HG01915	ACB	4	6	10	0.6
chr14	106578743	106579236	IGHV5-51	105863198	105863258	IGHJ6	HG01986	ACB	8	5	18	0.277778
chr14	106184900	106185394	IGHV1-18	105863814	105863862	IGHJ5	HG01958	ACB	18	2	19	0.105263
chr14	106627248	106627825	IGHV4-59	105864215	105864260	IGHJ4	HG01990	ACB	16	3	20	0.15
chr14	106268605	106269140	IGHV3-23	105864215	105864260	IGHJ4	HG02012	ACB	16	4	28	0.142857
chr14	106268605	106269140	IGHV3-23	105864215	105864260	IGHJ4	HG02053	ACB	9	9	19	0.473684
chr14	106578743	106579236	IGHV5-51	105863198	105863258	IGHJ6	HG02054	ACB	2	12	13	0.923077
chr14	106025144	106025630	IGHV7-4-1	105863814	105863862	IGHJ5	HG02255	ACB	13	3	16	0.1875
chr14	106349282	106349792	IGHV4-31	105864587	105864635	IGHJ3	HG02256	ACB	9	3	12	0.25
chr14	106373662	106374145	IGHV4-34	105863198	105863258	IGHJ6	HG02314	ACB	11	4	16	0.25
chr14	106268605	106269140	IGHV3-23	105864215	105864260	IGHJ4	HG02315	ACB	11	12	27	0.444444
chr14	106421710	106422218	IGHV4-39	105863198	105863258	IGHJ6	HG02281	ACB	1	16	16	1
chr14	106578743	106579236	IGHV5-51	105863198	105863258	IGHJ6	HG02282	ACB	10	8	25	0.32
chr14	105986581	105987083	IGHV1-2	105865199	105865250	IGHJ2	HG03410	MSL	3	16	18	0.888889
chr14	106210935	106211453	IGHV3-20	105864215	105864260	IGHJ4	HG03436	MSL	5	10	18	0.555556
chr14	105986581	105987083	IGHV1-2	105863814	105863862	IGHJ5	HG03437	MSL	11	6	21	0.285714
chr14	106802693	106803233	IGHV3-73	105864215	105864260	IGHJ4	HG03449	MSL	7	3	11	0.272727
chr14	106723573	106724093	IGHV2-70D	105864215	105864260	IGHJ4	HG03458	MSL	5	3	9	0.333333
chr14	106037901	106038365	IGHV2-5	105864587	105864635	IGHJ3	HG03476	MSL	4	3	8	0.375
chr14	106349282	106349792	IGHV4-31	105863814	105863862	IGHJ5	HG03484	MSL	11	3	18	0.166667
chr14	106639118	106639657	IGHV4-61	105865199	105865250	IGHJ2	HG03485	MSL	16	2	18	0.111111
chr14	106537809	106538344	IGHV3-48	105864215	105864260	IGHJ4	HG03547	MSL	3	6	10	0.6
chr14	106210935	106211453	IGHV3-20	105864587	105864635	IGHJ3	HG03548	MSL	6	13	32	0.40625
chr14	105986581	105987083	IGHV1-2	105864215	105864260	IGHJ4	HG03556	MSL	8	5	12	0.416667
chr14	106373662	106374145	IGHV4-34	105863198	105863258	IGHJ6	HG03557	MSL	5	12	19	0.631579
chr14	106578743	106579236	IGHV5-51	105864215	105864260	IGHJ4	HG03391	MSL	8	20	41	0.487805
chr14	106578743	106579236	IGHV5-51	105863198	105863258	IGHJ6	HG03455	MSL	19	3	27	0.111111
chr14	106359792	106360324	IGHV3-33	105864587	105864635	IGHJ3	HG03559	MSL	9	7	17	0.411765
chr14	106335081	106335613	IGHV3-30	105864215	105864260	IGHJ4	HG03563	MSL	8	4	14	0.285714
chr14	106518581	106519027	IGHV3-47	105863198	105863258	IGHJ6	HG03565	MSL	11	6	21	0.285714
chr14	106107971	106108464	IGHV5-10-1	105864587	105864635	IGHJ3	HG03571	MSL	4	13	22	0.590909
chr14	106578743	106579236	IGHV5-51	105865199	105865250	IGHJ2	HG03572	MSL	8	3	15	0.2
chr14	106421710	106422218	IGHV4-39	105864215	105864260	IGHJ4	HG03575	MSL	13	8	23	0.347826
chr14	106037901	106038365	IGHV2-5	105863814	105863862	IGHJ5	HG03577	MSL	2	20	21	0.952381
chr14	106174341	106174760	IGHV1-17	105864215	105864260	IGHJ4	HG03578	MSL	7	8	29	0.275862
chr14	106622356	106622855	IGHV1-58	105864587	105864635	IGHJ3	HG03742	ITU	12	4	22	0.181818
chr14	106005094	106005574	IGHV1-3	105863198	105863258	IGHJ6	HG03779	ITU	10	11	21	0.52381
chr14	106335081	106335613	IGHV3-30	105864587	105864635	IGHJ3	HG03777	ITU	8	7	32	0.21875
chr14	106578743	106579236	IGHV5-51	105864215	105864260	IGHJ4	HG03785	ITU	12	6	23	0.26087
chr14	106011921	106012420	IGHV4-4	105863814	105863862	IGHJ5	HG03790	ITU	22	3	27	0.111111
chr14	106335081	106335613	IGHV3-30	105864215	105864260	IGHJ4	HG03792	ITU	16	3	20	0.15
chr14	106592675	106593347	IGHV3-53	105864215	105864260	IGHJ4	HG03782	ITU	11	5	24	0.208333
chr14	106037901	106038365	IGHV2-5	105864215	105864260	IGHJ4	HG03873	ITU	6	7	17	0.411765
chr14	106592675	106593347	IGHV3-53	105863198	105863258	IGHJ6	HG03861	ITU	17	3	22	0.136364
chr14	106335081	106335613	IGHV3-30	105864215	105864260	IGHJ4	HG03863	ITU	11	6	20	0.3
chr14	106210935	106211453	IGHV3-20	105864215	105864260	IGHJ4	HG03872	ITU	17	3	25	0.12
chr14	106359792	106360324	IGHV3-33	105863198	105863258	IGHJ6	HG03870	ITU	13	3	16	0.1875
chr14	106443132	106443583	IGHV3-41	105864215	105864260	IGHJ4	HG03867	ITU	16	5	24	0.208333
chr14	106556935	106557477	IGHV3-49	105864215	105864260	IGHJ4	HG03963	ITU	2	14	25	0.56
chr14	106373662	106374145	IGHV4-34	105863814	105863862	IGHJ5	HG03960	ITU	12	6	18	0.333333
chr14	106421710	106422218	IGHV4-39	105863198	105863258	IGHJ6	HG03968	ITU	7	11	18	0.611111
chr14	106627248	106627825	IGHV4-59	105863814	105863862	IGHJ5	HG03720	ITU	12	7	22	0.318182
chr14	106062150	106062683	IGHV3-7	105864215	105864260	IGHJ4	HG04019	ITU	13	4	21	0.190476
chr14	106359792	106360324	IGHV3-33	105864215	105864260	IGHJ4	HG04025	ITU	19	4	28	0.142857
chr14	106373662	106374145	IGHV4-34	105863814	105863862	IGHJ5	HG04020	ITU	5	14	18	0.777778
chr14	106349282	106349792	IGHV4-31	105863814	105863862	IGHJ5	HG04014	ITU	12	10	22	0.454545
chr14	106184900	106185394	IGHV1-18	105864215	105864260	IGHJ4	HG04015	ITU	16	4	28	0.142857
chr14	106578743	106579236	IGHV5-51	105863814	105863862	IGHJ5	HG01377	CLM	3	12	15	0.8
chr14	106335081	106335613	IGHV3-30	105863198	105863258	IGHJ6	HG01378	CLM	9	15	38	0.394737
chr14	106373662	106374145	IGHV4-34	105863198	105863258	IGHJ6	HG01383	CLM	2	11	12	0.916667
chr14	106421710	106422218	IGHV4-39	105864215	105864260	IGHJ4	HG01384	CLM	11	5	20	0.25
chr14	106210935	106211453	IGHV3-20	105864587	105864635	IGHJ3	HG01341	CLM	13	3	16	0.1875
chr14	106421710	106422218	IGHV4-39	105863814	105863862	IGHJ5	HG01342	CLM	7	7	14	0.5
chr14	106359792	106360324	IGHV3-33	105864215	105864260	IGHJ4	HG01350	CLM	11	7	17	0.411765
chr14	106770576	106771020	IGHV2-70	105864587	105864635	IGHJ3	HG01351	CLM	7	4	12	0.333333
chr14	106627248	106627825	IGHV4-59	105864587	105864635	IGHJ3	HG01353	CLM	19	4	32	0.125
chr14	106037901	106038365	IGHV2-5	105863814	105863862	IGHJ5	HG01354	CLM	12	5	16	0.3125
chr14	106268605	106269140	IGHV3-23	105864215	105864260	IGHJ4	HG01359	CLM	10	8	18	0.444444
chr14	106578743	106579236	IGHV5-51	105864215	105864260	IGHJ4	HG01360	CLM	4	8	13	0.615385
chr14	106537809	106538344	IGHV3-48	105864215	105864260	IGHJ4	HG01365	CLM	12	2	14	0.142857
chr14	106421710	106422218	IGHV4-39	105864215	105864260	IGHJ4	HG01366	CLM	8	10	20	0.5
chr14	106335081	106335613	IGHV3-30	105865407	105865458	IGHJ1	HG01374	CLM	15	2	20	0.1
chr14	106153623	106154163	IGHV3-15	105864215	105864260	IGHJ4	HG01375	CLM	13	8	35	0.228571
chr14	106301395	106301862	IGHV2-26	105864215	105864260	IGHJ4	HG01389	CLM	5	6	15	0.4
chr14	105986581	105987083	IGHV1-2	105864215	105864260	IGHJ4	HG01390	CLM	8	16	33	0.484848
chr14	105986581	105987083	IGHV1-2	105864215	105864260	IGHJ4	HG01437	CLM	20	2	23	0.0869565
chr14	106268605	106269140	IGHV3-23	105864215	105864260	IGHJ4	HG01438	CLM	12	3	17	0.176471
chr14	105939755	105940253	IGHV6-1	105863198	105863258	IGHJ6	HG01440	CLM	10	7	21	0.333333
chr14	106184900	106185394	IGHV1-18	105864215	105864260	IGHJ4	HG01441	CLM	18	1	18	0.0555556
chr14	106210935	106211453	IGHV3-20	105864215	105864260	IGHJ4	HG02317	ACB	6	16	35	0.457143
chr14	106578743	106579236	IGHV5-51	105864215	105864260	IGHJ4	HG02318	ACB	1	3	3	1
chr14	106511116	106511856	IGHV1-46	105864215	105864260	IGHJ4	HG01912	ACB	9	3	15	0.2
chr14	106268605	106269140	IGHV3-23	105864215	105864260	IGHJ4	HG01894	ACB	13	5	23	0.217391
chr14	106578743	106579236	IGHV5-51	105863814	105863862	IGHJ5	HG01982	PEL	9	5	17	0.294118
chr14	106578743	106579236	IGHV5-51	105864215	105864260	IGHJ4	HG02146	PEL	9	4	15	0.266667
chr14	106268605	106269140	IGHV3-23	105864215	105864260	IGHJ4	HG02147	PEL	15	3	22	0.136364
chr14	106627248	106627825	IGHV4-59	105864215	105864260	IGHJ4	HG02259	PEL	16	4	24	0.166667
chr14	106011921	106012420	IGHV4-4	105864215	105864260	IGHJ4	HG02260	PEL	6	9	21	0.428571
chr14	106335081	106335613	IGHV3-30	105863198	105863258	IGHJ6	HG02271	PEL	13	3	16	0.1875
chr14	106335081	106335613	IGHV3-30	105863198	105863258	IGHJ6	HG02272	PEL	12	4	20	0.2
chr14	106359792	106360324	IGHV3-33	105864215	105864260	IGHJ4	HG02277	PEL	16	3	20	0.15
chr14	106373662	106374145	IGHV4-34	105863814	105863862	IGHJ5	HG02278	PEL	11	4	18	0.222222
chr14	106184900	106185394	IGHV1-18	105864215	105864260	IGHJ4	HG02291	PEL	3	13	15	0.866667
chr14	106762091	106762588	IGHV1-69D	105864215	105864260	IGHJ4	HG02292	PEL	20	3	25	0.12
chr14	105986581	105987083	IGHV1-2	105864215	105864260	IGHJ4	HG02299	PEL	19	4	30	0.133333
chr14	106335081	106335613	IGHV3-30	105864215	105864260	IGHJ4	HG02298	PEL	17	4	25	0.16
chr14	106675016	106675544	IGHV3-66	105864215	105864260	IGHJ4	HG01699	IBS	10	5	20	0.25
chr14	106627248	106627825	IGHV4-59	105863198	105863258	IGHJ6	HG01697	IBS	10	9	24	0.375
chr14	106335081	106335613	IGHV3-30	105864215	105864260	IGHJ4	HG02224	IBS	10	3	14	0.214286
chr14	106037901	106038365	IGHV2-5	105863814	105863862	IGHJ5	HG02223	IBS	6	3	10	0.3
chr14	106062150	106062683	IGHV3-7	105864215	105864260	IGHJ4	HG02231	IBS	5	10	15	0.666667
chr14	106714683	106715181	IGHV1-69	105864215	105864260	IGHJ4	HG03583	MSL	9	4	19	0.210526
chr14	106762091	106762588	IGHV1-69D	105863198	105863258	IGHJ6	HG03515	ESN	13	5	22	0.227273
chr14	106324253	106324760	IGHV4-28	105863814	105863862	IGHJ5	HG03514	ESN	10	5	20	0.25
chr14	106184900	106185394	IGHV1-18	105864587	105864635	IGHJ3	HG03268	ESN	6	9	18	0.5
chr14	105986581	105987083	IGHV1-2	105864215	105864260	IGHJ4	HG03267	ESN	14	5	30	0.166667
chr14	106578743	106579236	IGHV5-51	105863198	105863258	IGHJ6	HG03271	ESN	12	5	18	0.277778
chr14	106578743	106579236	IGHV5-51	105863814	105863862	IGHJ5	HG03270	ESN	15	15	42	0.357143
chr14	106627248	106627825	IGHV4-59	105863814	105863862	IGHJ5	HG03280	ESN	7	5	16	0.3125
chr14	106537809	106538344	IGHV3-48	105864215	105864260	IGHJ4	HG03279	ESN	6	12	22	0.545455
chr14	106037901	106038365	IGHV2-5	105864215	105864260	IGHJ4	HG03291	ESN	9	6	23	0.26087
chr14	106556935	106557477	IGHV3-49	105864215	105864260	IGHJ4	HG03295	ESN	3	17	23	0.73913
chr14	106116634	106117204	IGHV3-11	105863198	105863258	IGHJ6	HG03294	ESN	11	2	12	0.166667
chr14	106210935	106211453	IGHV3-20	105863198	105863258	IGHJ6	HG03301	ESN	15	6	21	0.285714
chr14	106268605	106269140	IGHV3-23	105863198	105863258	IGHJ6	HG03300	ESN	5	4	9	0.444444
chr14	106518581	106519027	IGHV3-47	105864587	105864635	IGHJ3	HG03367	ESN	9	14	38	0.368421
chr14	106627248	106627825	IGHV4-59	105863198	105863258	IGHJ6	HG03366	ESN	3	12	25	0.48
chr14	106627248	106627825	IGHV4-59	105863814	105863862	IGHJ5	HG02947	ESN	7	9	23	0.391304
chr14	106537809	106538344	IGHV3-48	105863198	105863258	IGHJ6	HG02946	ESN	5	9	15	0.6
chr14	106511116	106511856	IGHV1-46	105864587	105864635	IGHJ3	HG02971	ESN	13	8	26	0.307692
chr14	106335081	106335613	IGHV3-30	105863198	105863258	IGHJ6	HG02970	ESN	5	10	17	0.588235
chr14	106627248	106627825	IGHV4-59	105864215	105864260	IGHJ4	HG02953	ESN	6	7	17	0.411765
chr14	106537809	106538344	IGHV3-48	105864215	105864260	IGHJ4	HG02952	ESN	10	4	19	0.210526
chr14	106578743	106579236	IGHV5-51	105864587	105864635	IGHJ3	HG04022	ITU	10	5	18	0.277778
chr14	106627248	106627825	IGHV4-59	105864587	105864635	IGHJ3	HG04063	ITU	14	7	24	0.291667
chr14	106556935	106557477	IGHV3-49	105863814	105863862	IGHJ5	HG04093	ITU	11	12	28	0.428571
chr14	105986581	105987083	IGHV1-2	105864215	105864260	IGHJ4	HG04118	ITU	15	3	20	0.15
chr14	106373662	106374145	IGHV4-34	105864215	105864260	IGHJ4	HG02568	GWD	7	11	21	0.52381
chr14	105986581	105987083	IGHV1-2	105864215	105864260	IGHJ4	HG02759	GWD	13	5	24	0.208333
chr14	106802693	106803233	IGHV3-73	105863814	105863862	IGHJ5	HG02760	GWD	3	18	25	0.72
chr14	106627248	106627825	IGHV4-59	105864215	105864260	IGHJ4	HG02763	GWD	11	4	23	0.173913
chr14	106723573	106724093	IGHV2-70D	105864215	105864260	IGHJ4	HG02870	GWD	4	14	20	0.7
chr14	106349282	106349792	IGHV4-31	105864215	105864260	IGHJ4	HG02878	GWD	8	9	22	0.409091
chr14	106335081	106335613	IGHV3-30	105865199	105865250	IGHJ2	HG02879	GWD	10	8	21	0.380952
chr14	106235063	106235594	IGHV3-21	105864215	105864260	IGHJ4	HG02881	GWD	5	11	20	0.55
chr14	106627248	106627825	IGHV4-59	105864215	105864260	IGHJ4	HG02882	GWD	9	4	20	0.2
chr14	106210935	106211453	IGHV3-20	105864215	105864260	IGHJ4	HG02982	GWD	17	10	32	0.3125
chr14	106723573	106724093	IGHV2-70D	105864215	105864260	IGHJ4	HG02983	GWD	8	7	18	0.388889
chr14	106268605	106269140	IGHV3-23	105863198	105863258	IGHJ6	HG03054	MSL	17	9	36	0.25
chr14	106627248	106627825	IGHV4-59	105864587	105864635	IGHJ3	HG03060	MSL	4	7	16	0.4375
chr14	106184900	106185394	IGHV1-18	105864215	105864260	IGHJ4	HG03063	MSL	6	13	24	0.541667
chr14	106762091	106762588	IGHV1-69D	105863198	105863258	IGHJ6	HG03064	MSL	5	7	21	0.333333
chr14	105986581	105987083	IGHV1-2	105864215	105864260	IGHJ4	HG03073	MSL	10	8	31	0.258065
chr14	106062150	106062683	IGHV3-7	105864215	105864260	IGHJ4	HG03074	MSL	13	5	22	0.227273
chr14	106184900	106185394	IGHV1-18	105864215	105864260	IGHJ4	HG03077	MSL	3	22	30	0.733333
chr14	106005094	106005574	IGHV1-3	105863198	105863258	IGHJ6	HG01455	CLM	18	4	27	0.148148
chr14	105986581	105987083	IGHV1-2	105863198	105863258	IGHJ6	HG01456	CLM	11	9	31	0.290323
chr14	106421710	106422218	IGHV4-39	105863198	105863258	IGHJ6	HG01461	CLM	9	4	15	0.266667
chr14	106627248	106627825	IGHV4-59	105864215	105864260	IGHJ4	HG01462	CLM	14	6	23	0.26087
chr14	106714683	106715181	IGHV1-69	105863814	105863862	IGHJ5	HG01464	CLM	17	2	19	0.105263
chr14	106421710	106422218	IGHV4-39	105863814	105863862	IGHJ5	HG01465	CLM	5	13	17	0.764706
chr14	106005094	106005574	IGHV1-3	105864215	105864260	IGHJ4	HG01488	CLM	14	6	26	0.230769
chr14	106268605	106269140	IGHV3-23	105864215	105864260	IGHJ4	HG01489	CLM	6	12	20	0.6
chr14	106578743	106579236	IGHV5-51	105864587	105864635	IGHJ3	HG01491	CLM	23	5	38	0.131579
chr14	106578743	106579236	IGHV5-51	105864215	105864260	IGHJ4	HG01492	CLM	13	3	19	0.157895
chr14	106268605	106269140	IGHV3-23	105863198	105863258	IGHJ6	HG01494	CLM	13	6	21	0.285714
chr14	106359792	106360324	IGHV3-33	105863198	105863258	IGHJ6	HG01495	CLM	5	12	27	0.444444
chr14	106592675	106593347	IGHV3-53	105864587	105864635	IGHJ3	HG01497	CLM	5	10	21	0.47619
chr14	106116634	106117204	IGHV3-11	105864215	105864260	IGHJ4	HG01498	CLM	8	5	14	0.357143
chr14	106107971	106108464	IGHV5-10-1	105864215	105864260	IGHJ4	HG01500	IBS	15	3	22	0.136364
chr14	106268605	106269140	IGHV3-23	105863814	105863862	IGHJ5	HG01501	IBS	7	6	14	0.428571
chr14	106349282	106349792	IGHV4-31	105863814	105863862	IGHJ5	HG01503	IBS	5	6	15	0.4
chr14	106011921	106012420	IGHV4-4	105864215	105864260	IGHJ4	HG01504	IBS	11	11	37	0.297297
chr14	106675016	106675544	IGHV3-66	105864215	105864260	IGHJ4	HG01506	IBS	14	3	21	0.142857
chr14	106359792	106360324	IGHV3-33	105864215	105864260	IGHJ4	HG01507	IBS	6	11	19	0.578947
chr14	106268605	106269140	IGHV3-23	105864215	105864260	IGHJ4	HG01509	IBS	10	5	30	0.166667
chr14	106037901	106038365	IGHV2-5	105863814	105863862	IGHJ5	HG01510	IBS	7	9	29	0.310345
chr14	106062150	106062683	IGHV3-7	105865199	105865250	IGHJ2	HG02230	IBS	10	19	34	0.558824
chr14	106511116	106511856	IGHV1-46	105864215	105864260	IGHJ4	HG02238	IBS	6	3	11	0.272727
chr14	106470263	106470800	IGHV3-43	105864587	105864635	IGHJ3	HG02239	IBS	9	4	13	0.307692
chr14	106184900	106185394	IGHV1-18	105863814	105863862	IGHJ5	HG02032	KHV	12	6	18	0.333333
chr14	106062150	106062683	IGHV3-7	105864587	105864635	IGHJ3	HG02031	KHV	7	3	12	0.25
chr14	106062150	106062683	IGHV3-7	105864215	105864260	IGHJ4	HG02050	KHV	12	3	17	0.176471
chr14	106062150	106062683	IGHV3-7	105864215	105864260	IGHJ4	HG02250	CDX	8	9	20	0.45
chr14	106107971	106108464	IGHV5-10-1	105863198	105863258	IGHJ6	HG02351	CDX	12	6	20	0.3
chr14	106107971	106108464	IGHV5-10-1	105864587	105864635	IGHJ3	HG02353	CDX	11	2	16	0.125
chr14	106810441	106811131	IGHV3-74	105863814	105863862	IGHJ5	HG02355	CDX	14	3	18	0.166667
chr14	106153623	106154163	IGHV3-15	105864215	105864260	IGHJ4	HG02356	CDX	6	7	19	0.368421
chr14	106062150	106062683	IGHV3-7	105865407	105865458	IGHJ1	HG02360	CDX	22	3	28	0.107143
chr14	106373662	106374145	IGHV4-34	105863814	105863862	IGHJ5	HG02364	CDX	4	9	13	0.692308
chr14	106714683	106715181	IGHV1-69	105863814	105863862	IGHJ5	HG02367	CDX	10	3	14	0.214286
chr14	106578743	106579236	IGHV5-51	105863198	105863258	IGHJ6	HG02371	CDX	2	14	18	0.777778
chr14	106790690	106790993	IGHV3-72	105863814	105863862	IGHJ5	HG02374	CDX	15	4	24	0.166667
chr14	106373662	106374145	IGHV4-34	105863198	105863258	IGHJ6	HG02375	CDX	8	15	26	0.576923
chr14	106657724	106658258	IGHV3-64	105864215	105864260	IGHJ4	HG02379	CDX	7	8	24	0.333333
chr14	106011921	106012420	IGHV4-4	105864215	105864260	IGHJ4	HG02380	CDX	12	3	16	0.1875
chr14	106421710	106422218	IGHV4-39	105863198	105863258	IGHJ6	HG02382	CDX	11	3	13	0.230769
chr14	106373662	106374145	IGHV4-34	105863814	105863862	IGHJ5	HG02383	CDX	6	9	14	0.642857
chr14	106373662	106374145	IGHV4-34	105864215	105864260	IGHJ4	HG02384	CDX	12	3	18	0.166667
chr14	106421710	106422218	IGHV4-39	105863198	105863258	IGHJ6	HG02977	ESN	8	7	17	0.411765
chr14	105939755	105940253	IGHV6-1	105863814	105863862	IGHJ5	HG02976	ESN	11	12	33	0.363636
chr14	106062150	106062683	IGHV3-7	105864215	105864260	IGHJ4	HG03118	ESN	15	4	23	0.173913
chr14	106359792	106360324	IGHV3-33	105864215	105864260	IGHJ4	HG03117	ESN	19	9	41	0.219512
chr14	106537809	106538344	IGHV3-48	105864215	105864260	IGHJ4	HG03130	ESN	9	8	37	0.216216
chr14	106359792	106360324	IGHV3-33	105864215	105864260	IGHJ4	HG03129	ESN	6	6	15	0.4
chr14	106335081	106335613	IGHV3-30	105863814	105863862	IGHJ5	HG03160	ESN	7	7	16	0.4375
chr14	106373662	106374145	IGHV4-34	105865199	105865250	IGHJ2	HG03159	ESN	12	4	22	0.181818
chr14	106062150	106062683	IGHV3-7	105864215	105864260	IGHJ4	HG03163	ESN	3	9	13	0.692308
chr14	106537809	106538344	IGHV3-48	105864587	105864635	IGHJ3	HG03162	ESN	17	4	21	0.190476
chr14	106062150	106062683	IGHV3-7	105865199	105865250	IGHJ2	HG03169	ESN	8	7	15	0.466667
chr14	106037901	106038365	IGHV2-5	105864215	105864260	IGHJ4	HG03168	ESN	5	7	13	0.538462
chr14	106349282	106349792	IGHV4-31	105864215	105864260	IGHJ4	HG03172	ESN	16	5	36	0.138889
chr14	106359792	106360324	IGHV3-33	105864215	105864260	IGHJ4	HG03196	ESN	14	5	29	0.172414
chr14	106421710	106422218	IGHV4-39	105863198	105863258	IGHJ6	HG03195	ESN	12	4	17	0.235294
chr14	106359792	106360324	IGHV3-33	105864215	105864260	IGHJ4	HG03199	ESN	6	8	15	0.533333
chr14	105986581	105987083	IGHV1-2	105864215	105864260	IGHJ4	HG03198	ESN	6	12	18	0.666667
chr14	106373662	106374145	IGHV4-34	105863814	105863862	IGHJ5	HG03343	ESN	4	33	66	0.5
chr14	106301395	106301862	IGHV2-26	105864215	105864260	IGHJ4	HG03342	ESN	10	5	21	0.238095
chr14	106268605	106269140	IGHV3-23	105864215	105864260	IGHJ4	HG03370	ESN	5	6	20	0.3
chr14	106335081	106335613	IGHV3-30	105863814	105863862	IGHJ5	HG03369	ESN	7	4	13	0.307692
chr14	106107971	106108464	IGHV5-10-1	105864215	105864260	IGHJ4	HG03234	PJL	15	4	20	0.2
chr14	106627248	106627825	IGHV4-59	105864215	105864260	IGHJ4	HG03079	MSL	11	3	15	0.2
chr14	106184900	106185394	IGHV1-18	105864215	105864260	IGHJ4	HG03082	MSL	3	8	11	0.727273
chr14	106359792	106360324	IGHV3-33	105863814	105863862	IGHJ5	HG03086	MSL	7	5	14	0.357143
chr14	106324253	106324760	IGHV4-28	105863814	105863862	IGHJ5	HG03091	MSL	10	9	33	0.272727
chr14	106627248	106627825	IGHV4-59	105864587	105864635	IGHJ3	HG03095	MSL	6	9	17	0.529412
chr14	105939755	105940253	IGHV6-1	105863198	105863258	IGHJ6	HG03224	MSL	1	15	15	1
chr14	106810441	106811131	IGHV3-74	105864587	105864635	IGHJ3	HG03225	MSL	8	6	17	0.352941
chr14	106335081	106335613	IGHV3-30	105864215	105864260	IGHJ4	HG03378	MSL	11	5	17	0.294118
chr14	106025144	106025630	IGHV7-4-1	105865199	105865250	IGHJ2	HG03382	MSL	4	9	12	0.75
chr14	106025144	106025630	IGHV7-4-1	105864587	105864635	IGHJ3	HG03394	MSL	6	9	17	0.529412
chr14	106335081	106335613	IGHV3-30	105863198	105863258	IGHJ6	HG03432	MSL	8	6	17	0.352941
chr14	106062150	106062683	IGHV3-7	105864215	105864260	IGHJ4	HG03457	MSL	6	5	14	0.357143
chr14	106088121	106088573	IGHV3-64D	105865199	105865250	IGHJ2	HG03558	MSL	16	3	20	0.15
chr14	106556935	106557477	IGHV3-49	105864215	105864260	IGHJ4	HG03567	MSL	2	10	13	0.769231
chr14	106762091	106762588	IGHV1-69D	105864215	105864260	IGHJ4	HG02938	ESN	5	15	24	0.625
chr14	106335081	106335613	IGHV3-30	105863198	105863258	IGHJ6	HG02941	ESN	8	10	21	0.47619
chr14	106359792	106360324	IGHV3-33	105863198	105863258	IGHJ6	HG02968	ESN	5	5	14	0.357143
chr14	106268605	106269140	IGHV3-23	105864215	105864260	IGHJ4	HG02979	ESN	16	11	31	0.354839
chr14	106421710	106422218	IGHV4-39	105865199	105865250	IGHJ2	HG02981	ESN	17	6	33	0.181818
chr14	105986581	105987083	IGHV1-2	105864215	105864260	IGHJ4	HG03103	ESN	6	13	24	0.541667
chr14	106627248	106627825	IGHV4-59	105863814	105863862	IGHJ5	HG03105	ESN	16	8	31	0.258065
chr14	106335081	106335613	IGHV3-30	105864215	105864260	IGHJ4	HG03111	ESN	8	5	20	0.25
chr14	106537809	106538344	IGHV3-48	105864215	105864260	IGHJ4	HG01512	IBS	10	8	33	0.242424
chr14	106268605	106269140	IGHV3-23	105864215	105864260	IGHJ4	HG01513	IBS	12	14	32	0.4375
chr14	106184900	106185394	IGHV1-18	105864587	105864635	IGHJ3	HG01515	IBS	2	11	18	0.611111
chr14	106335081	106335613	IGHV3-30	105864215	105864260	IGHJ4	HG01516	IBS	4	15	22	0.681818
chr14	106578743	106579236	IGHV5-51	105863814	105863862	IGHJ5	HG01518	IBS	4	7	16	0.4375
chr14	106196699	106196990	IGHV3-19	105863814	105863862	IGHJ5	HG01519	IBS	11	7	22	0.318182
chr14	106129539	106130072	IGHV3-13	105865199	105865250	IGHJ2	HG01521	IBS	10	4	20	0.2
chr14	105939755	105940253	IGHV6-1	105863198	105863258	IGHJ6	HG01522	IBS	8	10	25	0.4
chr14	106810441	106811131	IGHV3-74	105864215	105864260	IGHJ4	HG01524	IBS	16	10	29	0.344828
chr14	106728162	106728615	IGHV3-69-1	105863198	105863258	IGHJ6	HG01525	IBS	11	5	24	0.208333
chr14	106810441	106811131	IGHV3-74	105863198	105863258	IGHJ6	HG01527	IBS	10	4	16	0.25
chr14	106578743	106579236	IGHV5-51	105864215	105864260	IGHJ4	HG01528	IBS	7	11	21	0.52381
chr14	106268605	106269140	IGHV3-23	105863814	105863862	IGHJ5	HG01530	IBS	7	8	21	0.380952
chr14	106235063	106235594	IGHV3-21	105863198	105863258	IGHJ6	HG01531	IBS	7	13	31	0.419355
chr14	106335081	106335613	IGHV3-30	105864215	105864260	IGHJ4	HG01536	IBS	3	9	14	0.642857
chr14	106627248	106627825	IGHV4-59	105863198	105863258	IGHJ6	HG01537	IBS	10	6	19	0.315789
chr14	106153623	106154163	IGHV3-15	105865199	105865250	IGHJ2	HG01550	CLM	18	6	26	0.230769
chr14	106359792	106360324	IGHV3-33	105864215	105864260	IGHJ4	HG01551	CLM	8	2	10	0.2
chr14	106335081	106335613	IGHV3-30	105864215	105864260	IGHJ4	HG01602	IBS	9	6	19	0.315789
chr14	106627248	106627825	IGHV4-59	105864215	105864260	IGHJ4	HG01603	IBS	11	3	19	0.157895
chr14	106011921	106012420	IGHV4-4	105864215	105864260	IGHJ4	HG01605	IBS	14	5	20	0.25
chr14	106639118	106639657	IGHV4-61	105864215	105864260	IGHJ4	HG01606	IBS	7	6	15	0.4
chr14	106421710	106422218	IGHV4-39	105864587	105864635	IGHJ3	HG02385	CDX	16	2	18	0.111111
chr14	106268605	106269140	IGHV3-23	105864215	105864260	IGHJ4	HG02386	CDX	11	12	35	0.342857
chr14	106511116	106511856	IGHV1-46	105864215	105864260	IGHJ4	HG02389	CDX	8	4	15	0.266667
chr14	106153623	106154163	IGHV3-15	105864215	105864260	IGHJ4	HG02390	CDX	19	3	27	0.111111
chr14	106268605	106269140	IGHV3-23	105864215	105864260	IGHJ4	HG02391	CDX	14	4	18	0.222222
chr14	106276547	106277043	IGHV1-24	105864215	105864260	IGHJ4	HG02392	CDX	11	2	13	0.153846
chr14	106153623	106154163	IGHV3-15	105864215	105864260	IGHJ4	HG02395	CDX	12	4	24	0.166667
chr14	106235063	106235594	IGHV3-21	105863198	105863258	IGHJ6	HG02398	CDX	17	4	27	0.148148
chr14	106129539	106130072	IGHV3-13	105864215	105864260	IGHJ4	HG02399	CDX	7	12	26	0.461538
chr14	106627248	106627825	IGHV4-59	105863814	105863862	IGHJ5	HG02401	CDX	16	3	20	0.15
chr14	106373662	106374145	IGHV4-34	105864587	105864635	IGHJ3	HG02402	CDX	14	2	20	0.1
chr14	106359792	106360324	IGHV3-33	105864215	105864260	IGHJ4	HG02406	CDX	9	4	16	0.25
chr14	106421710	106422218	IGHV4-39	105864215	105864260	IGHJ4	HG02407	CDX	14	6	27	0.222222
chr14	106335081	106335613	IGHV3-30	105864215	105864260	IGHJ4	HG02409	CDX	13	6	23	0.26087
chr14	106184900	106185394	IGHV1-18	105863198	105863258	IGHJ6	HG02233	IBS	13	6	27	0.222222
chr14	106578743	106579236	IGHV5-51	105864587	105864635	IGHJ3	HG02232	IBS	5	15	30	0.5
chr14	106578743	106579236	IGHV5-51	105864215	105864260	IGHJ4	HG01879	ACB	4	8	20	0.4
chr14	106359792	106360324	IGHV3-33	105864215	105864260	IGHJ4	HG01880	ACB	4	6	18	0.333333
chr14	106268605	106269140	IGHV3-23	105864215	105864260	IGHJ4	HG02013	ACB	10	11	36	0.305556
chr14	106537809	106538344	IGHV3-48	105863198	105863258	IGHJ6	HG01896	ACB	17	3	22	0.136364
chr14	106675016	106675544	IGHV3-66	105863814	105863862	IGHJ5	HG01985	ACB	9	2	10	0.2
chr14	106116634	106117204	IGHV3-11	105864215	105864260	IGHJ4	HG01988	ACB	7	7	19	0.368421
chr14	106025144	106025630	IGHV7-4-1	105864215	105864260	IGHJ4	HG03235	PJL	5	12	16	0.75
chr14	106268605	106269140	IGHV3-23	105864215	105864260	IGHJ4	HG03488	PJL	8	9	17	0.529412
chr14	106268605	106269140	IGHV3-23	105864215	105864260	IGHJ4	HG03490	PJL	13	3	17	0.176471
chr14	106511116	106511856	IGHV1-46	105864215	105864260	IGHJ4	HG03491	PJL	20	3	27	0.111111
chr14	106335081	106335613	IGHV3-30	105863814	105863862	IGHJ5	HG03619	PJL	17	6	28	0.214286
chr14	106421710	106422218	IGHV4-39	105864215	105864260	IGHJ4	HG03634	PJL	5	8	18	0.444444
chr14	106301395	106301862	IGHV2-26	105863814	105863862	IGHJ5	HG03667	PJL	13	11	30	0.366667
chr14	106537809	106538344	IGHV3-48	105864587	105864635	IGHJ3	HG03668	PJL	7	11	23	0.478261
chr14	106537809	106538344	IGHV3-48	105863198	105863258	IGHJ6	HG03015	PJL	17	4	26	0.153846
chr14	106770576	106771020	IGHV2-70	105863814	105863862	IGHJ5	HG03016	PJL	10	6	26	0.230769
chr14	105986581	105987083	IGHV1-2	105864587	105864635	IGHJ3	HG03702	PJL	12	4	17	0.235294
chr14	106025144	106025630	IGHV7-4-1	105864215	105864260	IGHJ4	HG03703	PJL	7	9	27	0.333333
chr14	106511116	106511856	IGHV1-46	105864215	105864260	IGHJ4	HG03708	PJL	12	7	23	0.304348
chr14	106268605	106269140	IGHV3-23	105865199	105865250	IGHJ2	HG03709	PJL	12	3	20	0.15
chr14	106116634	106117204	IGHV3-11	105864215	105864260	IGHJ4	HG03006	BEB	15	4	25	0.16
chr14	106335081	106335613	IGHV3-30	105864215	105864260	IGHJ4	HG03007	BEB	3	10	16	0.625
chr14	106592675	106593347	IGHV3-53	105864587	105864635	IGHJ3	HG03615	BEB	9	2	11	0.181818
chr14	106324253	106324760	IGHV4-28	105864587	105864635	IGHJ3	HG03616	BEB	18	3	24	0.125
chr14	106268605	106269140	IGHV3-23	105864215	105864260	IGHJ4	HG03793	BEB	8	4	14	0.285714
chr14	106537809	106538344	IGHV3-48	105865199	105865250	IGHJ2	HG03796	BEB	10	4	18	0.222222
chr14	106421710	106422218	IGHV4-39	105863814	105863862	IGHJ5	HG03800	BEB	21	2	23	0.0869565
chr14	106268605	106269140	IGHV3-23	105864215	105864260	IGHJ4	HG03803	BEB	12	6	25	0.24
chr14	106627248	106627825	IGHV4-59	105863198	105863258	IGHJ6	HG03112	ESN	4	12	24	0.5
chr14	106210935	106211453	IGHV3-20	105864215	105864260	IGHJ4	HG03126	ESN	13	12	28	0.428571
chr14	106578743	106579236	IGHV5-51	105864215	105864260	IGHJ4	HG03127	ESN	5	6	17	0.352941
chr14	106276547	106277043	IGHV1-24	105864587	105864635	IGHJ3	HG03139	ESN	23	2	29	0.0689655
chr14	105939755	105940253	IGHV6-1	105864215	105864260	IGHJ4	HG03157	ESN	13	6	30	0.2
chr14	106235063	106235594	IGHV3-21	105865199	105865250	IGHJ2	HG03166	ESN	6	14	19	0.736842
chr14	106373662	106374145	IGHV4-34	105863198	105863258	IGHJ6	HG03175	ESN	14	5	21	0.238095
chr14	106421710	106422218	IGHV4-39	105864215	105864260	IGHJ4	HG03189	ESN	7	6	17	0.352941
chr14	106359792	106360324	IGHV3-33	105864215	105864260	IGHJ4	HG03190	ESN	6	5	13	0.384615
chr14	106011921	106012420	IGHV4-4	105863814	105863862	IGHJ5	HG03193	ESN	4	21	25	0.84
chr14	106257761	106258223	IGHV3-22	105865199	105865250	IGHJ2	HG03202	ESN	15	4	22	0.181818
chr14	106268605	106269140	IGHV3-23	105864215	105864260	IGHJ4	HG03265	ESN	17	4	23	0.173913
chr14	106268605	106269140	IGHV3-23	105864215	105864260	IGHJ4	HG03297	ESN	10	7	22	0.318182
chr14	106359792	106360324	IGHV3-33	105864215	105864260	IGHJ4	HG03298	ESN	20	4	28	0.142857
chr14	106657724	106658258	IGHV3-64	105863198	105863258	IGHJ6	HG03303	ESN	12	6	17	0.352941
chr14	106268605	106269140	IGHV3-23	105863814	105863862	IGHJ5	HG03304	ESN	17	2	18	0.111111
chr14	106359792	106360324	IGHV3-33	105864215	105864260	IGHJ4	HG03311	ESN	7	6	16	0.375
chr14	106421710	106422218	IGHV4-39	105863198	105863258	IGHJ6	HG03313	ESN	6	12	19	0.631579
chr14	106511116	106511856	IGHV1-46	105863814	105863862	IGHJ5	HG03351	ESN	16	6	24	0.25
chr14	106627248	106627825	IGHV4-59	105864587	105864635	IGHJ3	HG03352	ESN	9	3	14	0.214286
chr14	106184900	106185394	IGHV1-18	105865199	105865250	IGHJ2	HG03354	ESN	13	8	29	0.275862
chr14	106184900	106185394	IGHV1-18	105864215	105864260	IGHJ4	HG03363	ESN	8	11	23	0.478261
chr14	106421710	106422218	IGHV4-39	105863814	105863862	IGHJ5	HG01607	IBS	11	11	33	0.333333
chr14	106639118	106639657	IGHV4-61	105865199	105865250	IGHJ2	HG01608	IBS	15	3	26	0.115385
chr14	106627248	106627825	IGHV4-59	105865199	105865250	IGHJ2	HG01610	IBS	15	3	20	0.15
chr14	106639118	106639657	IGHV4-61	105863814	105863862	IGHJ5	HG01612	IBS	12	4	20	0.2
chr14	106235063	106235594	IGHV3-21	105863198	105863258	IGHJ6	HG01613	IBS	10	11	35	0.314286
chr14	106235063	106235594	IGHV3-21	105864215	105864260	IGHJ4	HG01615	IBS	4	17	24	0.708333
chr14	106210935	106211453	IGHV3-20	105863814	105863862	IGHJ5	HG01617	IBS	7	5	15	0.333333
chr14	106268605	106269140	IGHV3-23	105863198	105863258	IGHJ6	HG01618	IBS	2	15	16	0.9375
chr14	106268605	106269140	IGHV3-23	105864215	105864260	IGHJ4	HG01619	IBS	11	2	14	0.142857
chr14	106268605	106269140	IGHV3-23	105864215	105864260	IGHJ4	HG01620	IBS	11	3	16	0.1875
chr14	106627248	106627825	IGHV4-59	105864215	105864260	IGHJ4	HG01623	IBS	7	4	17	0.235294
chr14	106184900	106185394	IGHV1-18	105864215	105864260	IGHJ4	HG01624	IBS	7	10	32	0.3125
chr14	106153623	106154163	IGHV3-15	105864587	105864635	IGHJ3	HG01625	IBS	14	4	23	0.173913
chr14	106107971	106108464	IGHV5-10-1	105864215	105864260	IGHJ4	HG01626	IBS	11	4	24	0.166667
chr14	106470263	106470800	IGHV3-43	105864587	105864635	IGHJ3	HG01628	IBS	6	5	18	0.277778
chr14	106359792	106360324	IGHV3-33	105864215	105864260	IGHJ4	HG01630	IBS	6	5	14	0.357143
chr14	106335081	106335613	IGHV3-30	105863198	105863258	IGHJ6	HG01631	IBS	12	7	32	0.21875
chr14	106335081	106335613	IGHV3-30	105864215	105864260	IGHJ4	HG01632	IBS	12	5	22	0.227273
chr14	106335081	106335613	IGHV3-30	105863198	105863258	IGHJ6	HG01668	IBS	9	10	27	0.37037
chr14	106268605	106269140	IGHV3-23	105863814	105863862	IGHJ5	HG01669	IBS	11	7	19	0.368421
chr14	106556935	106557477	IGHV3-49	105864215	105864260	IGHJ4	HG01670	IBS	5	9	23	0.391304
chr14	106578743	106579236	IGHV5-51	105864215	105864260	IGHJ4	HG01672	IBS	10	6	25	0.24
chr14	106335081	106335613	IGHV3-30	105864215	105864260	IGHJ4	HG01989	ACB	10	5	16	0.3125
chr14	106235063	106235594	IGHV3-21	105863198	105863258	IGHJ6	HG02051	ACB	9	11	33	0.333333
chr14	106470263	106470800	IGHV3-43	105864215	105864260	IGHJ4	HG02052	ACB	5	5	13	0.384615
chr14	106335081	106335613	IGHV3-30	105863198	105863258	IGHJ6	HG02095	ACB	5	19	35	0.542857
chr14	106335081	106335613	IGHV3-30	105864215	105864260	IGHJ4	HG02332	ACB	3	13	18	0.722222
chr14	106276547	106277043	IGHV1-24	105863814	105863862	IGHJ5	HG02107	ACB	18	5	28	0.178571
chr14	106349282	106349792	IGHV4-31	105864215	105864260	IGHJ4	HG02108	ACB	15	4	21	0.190476
chr14	106762091	106762588	IGHV1-69D	105863198	105863258	IGHJ6	HG02111	ACB	1	3	3	1
chr14	106210935	106211453	IGHV3-20	105864215	105864260	IGHJ4	HG02143	ACB	6	16	29	0.551724
chr14	106335081	106335613	IGHV3-30	105865199	105865250	IGHJ2	HG02144	ACB	15	2	21	0.0952381
chr14	106359792	106360324	IGHV3-33	105863198	105863258	IGHJ6	HG02307	ACB	13	4	22	0.181818
chr14	106723573	106724093	IGHV2-70D	105864215	105864260	IGHJ4	HG02308	ACB	9	10	30	0.333333
chr14	106235063	106235594	IGHV3-21	105865407	105865458	IGHJ1	HG02283	ACB	11	7	22	0.318182
chr14	106723573	106724093	IGHV2-70D	105863198	105863258	IGHJ6	HG02309	ACB	10	10	24	0.416667
chr14	105986581	105987083	IGHV1-2	105864215	105864260	IGHJ4	HG02284	ACB	14	4	21	0.190476
chr14	106802693	106803233	IGHV3-73	105864215	105864260	IGHJ4	HG02322	ACB	5	9	22	0.409091
chr14	106062150	106062683	IGHV3-7	105863814	105863862	IGHJ5	HG02323	ACB	6	5	15	0.333333
chr14	106421710	106422218	IGHV4-39	105865407	105865458	IGHJ1	HG02325	ACB	12	18	43	0.418605
chr14	105986581	105987083	IGHV1-2	105863814	105863862	IGHJ5	HG02337	ACB	7	14	21	0.666667
chr14	106129539	106130072	IGHV3-13	105864215	105864260	IGHJ4	HG02334	ACB	15	6	27	0.222222
chr14	106627248	106627825	IGHV4-59	105864215	105864260	IGHJ4	HG02330	ACB	9	5	21	0.238095
chr14	106335081	106335613	IGHV3-30	105864587	105864635	IGHJ3	HG02339	ACB	16	2	20	0.1
chr14	106235063	106235594	IGHV3-21	105864215	105864260	IGHJ4	HG03802	BEB	21	3	28	0.107143
chr14	106268605	106269140	IGHV3-23	105864215	105864260	IGHJ4	HG03815	BEB	19	3	26	0.115385
chr14	106627248	106627825	IGHV4-59	105863198	105863258	IGHJ6	HG03814	BEB	16	4	21	0.190476
chr14	106324253	106324760	IGHV4-28	105864587	105864635	IGHJ3	HG03824	BEB	12	2	15	0.133333
chr14	106210935	106211453	IGHV3-20	105864215	105864260	IGHJ4	HG03823	BEB	15	5	22	0.227273
chr14	106268605	106269140	IGHV3-23	105864215	105864260	IGHJ4	HG03826	BEB	10	4	14	0.285714
chr14	106762091	106762588	IGHV1-69D	105863198	105863258	IGHJ6	HG03830	BEB	11	2	12	0.166667
chr14	106268605	106269140	IGHV3-23	105864215	105864260	IGHJ4	HG03829	BEB	6	10	16	0.625
chr14	106537809	106538344	IGHV3-48	105863198	105863258	IGHJ6	HG03833	BEB	14	3	19	0.157895
chr14	106025144	106025630	IGHV7-4-1	105864215	105864260	IGHJ4	HG03832	BEB	4	6	14	0.428571
chr14	106335081	106335613	IGHV3-30	105864215	105864260	IGHJ4	HG03914	BEB	13	6	19	0.315789
chr14	106257761	106258223	IGHV3-22	105864215	105864260	IGHJ4	HG03913	BEB	13	2	15	0.133333
chr14	106627248	106627825	IGHV4-59	105863198	105863258	IGHJ6	HG03941	BEB	11	6	24	0.25
chr14	106184900	106185394	IGHV1-18	105864215	105864260	IGHJ4	HG03940	BEB	13	2	15	0.133333
chr14	106116634	106117204	IGHV3-11	105863198	105863258	IGHJ6	HG04155	BEB	8	7	31	0.225806
chr14	106153623	106154163	IGHV3-15	105864215	105864260	IGHJ4	HG04156	BEB	13	6	27	0.222222
chr14	106116634	106117204	IGHV3-11	105863814	105863862	IGHJ5	HG03644	STU	5	5	11	0.454545
chr14	106037901	106038365	IGHV2-5	105864215	105864260	IGHJ4	HG03643	STU	16	4	23	0.173913
chr14	106627248	106627825	IGHV4-59	105864587	105864635	IGHJ3	HG03679	STU	12	5	25	0.2
chr14	106268605	106269140	IGHV3-23	105865199	105865250	IGHJ2	HG03642	STU	13	2	16	0.125
chr14	106675016	106675544	IGHV3-66	105864587	105864635	IGHJ3	HG03673	STU	14	3	22	0.136364
chr14	106184900	106185394	IGHV1-18	105863198	105863258	IGHJ6	HG03684	STU	8	13	21	0.619048
chr14	106537809	106538344	IGHV3-48	105864587	105864635	IGHJ3	HG03372	ESN	5	7	18	0.388889
chr14	106511116	106511856	IGHV1-46	105863814	105863862	IGHJ5	HG03499	ESN	13	5	19	0.263158
chr14	106268605	106269140	IGHV3-23	105863814	105863862	IGHJ5	HG03511	ESN	3	6	12	0.5
chr14	106289028	106289479	IGHV3-25	105864215	105864260	IGHJ4	HG03517	ESN	11	9	33	0.272727
chr14	106335081	106335613	IGHV3-30	105864215	105864260	IGHJ4	HG03518	ESN	4	7	14	0.5
chr14	106606100	106606551	IGHV4-55	105864587	105864635	IGHJ3	HG03520	ESN	9	10	27	0.37037
chr14	106037901	106038365	IGHV2-5	105864587	105864635	IGHJ3	HG03521	ESN	4	10	19	0.526316
chr14	106335081	106335613	IGHV3-30	105864215	105864260	IGHJ4	HG02493	PJL	9	5	16	0.3125
chr14	106627248	106627825	IGHV4-59	105864587	105864635	IGHJ3	HG02494	PJL	6	6	18	0.333333
chr14	106373662	106374145	IGHV4-34	105864215	105864260	IGHJ4	HG02648	PJL	2	14	17	0.823529
chr14	106011921	106012420	IGHV4-4	105864215	105864260	IGHJ4	HG02649	PJL	12	6	25	0.24
chr14	106268605	106269140	IGHV3-23	105864215	105864260	IGHJ4	HG02651	PJL	4	7	15	0.466667
chr14	106129539	106130072	IGHV3-13	105863198	105863258	IGHJ6	HG02652	PJL	11	5	21	0.238095
chr14	106184900	106185394	IGHV1-18	105864215	105864260	IGHJ4	HG02681	PJL	15	4	29	0.137931
chr14	106005094	106005574	IGHV1-3	105865199	105865250	IGHJ2	HG02682	PJL	3	8	12	0.666667
chr14	106335081	106335613	IGHV3-30	105864215	105864260	IGHJ4	HG02690	PJL	8	5	22	0.227273
chr14	106421710	106422218	IGHV4-39	105864215	105864260	IGHJ4	HG02691	PJL	1	5	5	1
chr14	106639118	106639657	IGHV4-61	105864215	105864260	IGHJ4	HG02699	PJL	7	7	15	0.466667
chr14	106728162	106728615	IGHV3-69-1	105863814	105863862	IGHJ5	HG02700	PJL	8	2	9	0.222222
chr14	106025144	106025630	IGHV7-4-1	105863198	105863258	IGHJ6	HG02736	PJL	14	8	31	0.258065
chr14	106421710	106422218	IGHV4-39	105863198	105863258	IGHJ6	HG02737	PJL	16	9	41	0.219512
chr14	106184900	106185394	IGHV1-18	105863198	105863258	IGHJ6	HG02774	PJL	4	7	10	0.7
chr14	106810441	106811131	IGHV3-74	105863198	105863258	IGHJ6	HG01673	IBS	5	10	25	0.4
chr14	106210935	106211453	IGHV3-20	105863814	105863862	IGHJ5	HG01675	IBS	28	5	41	0.121951
chr14	106268605	106269140	IGHV3-23	105864215	105864260	IGHJ4	HG01676	IBS	3	12	18	0.666667
chr14	105986581	105987083	IGHV1-2	105863814	105863862	IGHJ5	HG01678	IBS	3	5	12	0.416667
chr14	106037901	106038365	IGHV2-5	105863814	105863862	IGHJ5	HG01679	IBS	2	19	23	0.826087
chr14	106421710	106422218	IGHV4-39	105864215	105864260	IGHJ4	HG01680	IBS	7	2	9	0.222222
chr14	106276547	106277043	IGHV1-24	105863198	105863258	IGHJ6	HG01682	IBS	10	9	20	0.45
chr14	106537809	106538344	IGHV3-48	105863814	105863862	IGHJ5	HG01684	IBS	11	3	14	0.214286
chr14	106268605	106269140	IGHV3-23	105864215	105864260	IGHJ4	HG01685	IBS	12	5	27	0.185185
chr14	106537809	106538344	IGHV3-48	105863198	105863258	IGHJ6	HG01686	IBS	10	9	20	0.45
chr14	106335081	106335613	IGHV3-30	105863198	105863258	IGHJ6	HG01700	IBS	14	3	20	0.15
chr14	106762091	106762588	IGHV1-69D	105863814	105863862	IGHJ5	HG01702	IBS	15	7	24	0.291667
chr14	106335081	106335613	IGHV3-30	105863814	105863862	IGHJ5	HG01704	IBS	15	5	21	0.238095
chr14	106578743	106579236	IGHV5-51	105864215	105864260	IGHJ4	HG01705	IBS	6	5	14	0.357143
chr14	106335081	106335613	IGHV3-30	105864215	105864260	IGHJ4	HG01707	IBS	8	11	28	0.392857
chr14	106153623	106154163	IGHV3-15	105864215	105864260	IGHJ4	HG01708	IBS	6	6	13	0.461538
chr14	106235063	106235594	IGHV3-21	105864215	105864260	IGHJ4	HG01565	PEL	10	3	16	0.1875
chr14	106268605	106269140	IGHV3-23	105863198	105863258	IGHJ6	HG01566	PEL	9	2	11	0.181818
chr14	106268605	106269140	IGHV3-23	105864215	105864260	IGHJ4	HG01571	PEL	16	2	18	0.111111
chr14	106025144	106025630	IGHV7-4-1	105864215	105864260	IGHJ4	HG01572	PEL	11	2	13	0.153846
chr14	106335081	106335613	IGHV3-30	105864215	105864260	IGHJ4	HG01577	PEL	4	12	31	0.387097
chr14	106537809	106538344	IGHV3-48	105864215	105864260	IGHJ4	HG01578	PEL	16	2	19	0.105263
chr14	106537809	106538344	IGHV3-48	105864215	105864260	IGHJ4	HG02343	ACB	9	4	14	0.285714
chr14	106421710	106422218	IGHV4-39	105864215	105864260	IGHJ4	HG02419	ACB	2	7	11	0.636364
chr14	105986581	105987083	IGHV1-2	105863814	105863862	IGHJ5	HG02420	ACB	12	8	25	0.32
chr14	106335081	106335613	IGHV3-30	105864587	105864635	IGHJ3	HG02427	ACB	7	7	18	0.388889
chr14	106268605	106269140	IGHV3-23	105864215	105864260	IGHJ4	HG02429	ACB	4	10	16	0.625
chr14	106627248	106627825	IGHV4-59	105863198	105863258	IGHJ6	HG02433	ACB	13	5	24	0.208333
chr14	106537809	106538344	IGHV3-48	105864215	105864260	IGHJ4	HG02442	ACB	12	2	14	0.142857
chr14	106184900	106185394	IGHV1-18	105864215	105864260	IGHJ4	HG02445	ACB	15	5	24	0.208333
chr14	106301395	106301862	IGHV2-26	105864215	105864260	IGHJ4	HG02489	ACB	2	13	16	0.8125
chr14	106421710	106422218	IGHV4-39	105863814	105863862	IGHJ5	HG02449	ACB	5	11	15	0.733333
chr14	106153623	106154163	IGHV3-15	105864587	105864635	IGHJ3	HG02450	ACB	5	16	37	0.432432
chr14	106037901	106038365	IGHV2-5	105863814	105863862	IGHJ5	HG02470	ACB	11	4	15	0.266667
chr14	106268605	106269140	IGHV3-23	105864215	105864260	IGHJ4	HG02471	ACB	18	7	26	0.269231
chr14	106268605	106269140	IGHV3-23	105864215	105864260	IGHJ4	HG02479	ACB	7	7	16	0.4375
chr14	106184900	106185394	IGHV1-18	105864215	105864260	IGHJ4	HG02484	ACB	7	10	17	0.588235
chr14	106116634	106117204	IGHV3-11	105864215	105864260	IGHJ4	HG02485	ACB	15	2	20	0.1
chr14	106639118	106639657	IGHV4-61	105865407	105865458	IGHJ1	HG02511	ACB	16	4	22	0.181818
chr14	106335081	106335613	IGHV3-30	105864215	105864260	IGHJ4	HG02496	ACB	9	9	33	0.272727
chr14	106537809	106538344	IGHV3-48	105863198	105863258	IGHJ6	HG02497	ACB	14	3	19	0.157895
chr14	106184900	106185394	IGHV1-18	105864587	105864635	IGHJ3	HG02508	ACB	12	6	21	0.285714
chr14	105986581	105987083	IGHV1-2	105864215	105864260	IGHJ4	HG02537	ACB	11	11	24	0.458333
chr14	106268605	106269140	IGHV3-23	105864215	105864260	IGHJ4	HG02035	KHV	11	3	15	0.2
chr14	106675016	106675544	IGHV3-66	105863198	105863258	IGHJ6	HG03885	STU	18	4	24	0.166667
chr14	106762091	106762588	IGHV1-69D	105863814	105863862	IGHJ5	HG03886	STU	4	11	17	0.647059
chr14	106335081	106335613	IGHV3-30	105863198	105863258	IGHJ6	HG03692	STU	6	6	12	0.5
chr14	106335081	106335613	IGHV3-30	105863198	105863258	IGHJ6	HG03693	STU	11	14	29	0.482759
chr14	105986581	105987083	IGHV1-2	105864215	105864260	IGHJ4	HG03740	STU	6	7	16	0.4375
chr14	106129539	106130072	IGHV3-13	105863198	105863258	IGHJ6	HG03741	STU	5	11	18	0.611111
chr14	106153623	106154163	IGHV3-15	105864215	105864260	IGHJ4	HG03884	STU	4	4	9	0.444444
chr14	106335081	106335613	IGHV3-30	105864587	105864635	IGHJ3	HG03743	STU	12	6	20	0.3
chr14	106335081	106335613	IGHV3-30	105864215	105864260	IGHJ4	HG03757	STU	13	3	17	0.176471
chr14	106421710	106422218	IGHV4-39	105864215	105864260	IGHJ4	HG03746	STU	8	7	14	0.5
chr14	106184900	106185394	IGHV1-18	105863198	105863258	IGHJ6	HG03888	STU	9	9	23	0.391304
chr14	106714683	106715181	IGHV1-69	105864215	105864260	IGHJ4	HG03750	STU	14	4	19	0.210526
chr14	106335081	106335613	IGHV3-30	105863198	105863258	IGHJ6	HG03754	STU	7	13	20	0.65
chr14	106235063	106235594	IGHV3-21	105863198	105863258	IGHJ6	HG03756	STU	16	3	24	0.125
chr14	106335081	106335613	IGHV3-30	105865407	105865458	IGHJ1	HG03844	STU	12	5	20	0.25
chr14	106421710	106422218	IGHV4-39	105863198	105863258	IGHJ6	HG04006	STU	16	5	23	0.217391
chr14	106790690	106790993	IGHV3-72	105864215	105864260	IGHJ4	HG03838	STU	8	15	57	0.263158
chr14	106335081	106335613	IGHV3-30	105863198	105863258	IGHJ6	HG03849	STU	15	3	21	0.142857
chr14	106775156	106775618	IGHV3-71	105865407	105865458	IGHJ1	HG03950	STU	6	11	26	0.423077
chr14	106210935	106211453	IGHV3-20	105863198	105863258	IGHJ6	HG03858	STU	10	3	14	0.214286
chr14	106062150	106062683	IGHV3-7	105864215	105864260	IGHJ4	HG03887	STU	19	14	38	0.368421
chr14	106062150	106062683	IGHV3-7	105864215	105864260	IGHJ4	HG03986	STU	18	2	20	0.1
chr14	106421710	106422218	IGHV4-39	105863198	105863258	IGHJ6	HG02775	PJL	5	7	11	0.636364
chr14	106235063	106235594	IGHV3-21	105864215	105864260	IGHJ4	HG02792	PJL	3	10	17	0.588235
chr14	105939755	105940253	IGHV6-1	105863814	105863862	IGHJ5	HG02793	PJL	4	18	35	0.514286
chr14	106268605	106269140	IGHV3-23	105864215	105864260	IGHJ4	HG03228	PJL	9	4	14	0.285714
chr14	106210935	106211453	IGHV3-20	105864587	105864635	IGHJ3	HG03229	PJL	10	3	16	0.1875
chr14	106728162	106728615	IGHV3-69-1	105863814	105863862	IGHJ5	HG03624	PJL	5	7	16	0.4375
chr14	106335081	106335613	IGHV3-30	105863198	105863258	IGHJ6	HG03625	PJL	4	12	15	0.8
chr14	105986581	105987083	IGHV1-2	105863198	105863258	IGHJ6	HG03640	PJL	2	15	16	0.9375
chr14	106268605	106269140	IGHV3-23	105863198	105863258	IGHJ6	HG03649	PJL	10	4	17	0.235294
chr14	106005094	106005574	IGHV1-3	105863814	105863862	IGHJ5	HG03652	PJL	11	8	20	0.4
chr14	106062150	106062683	IGHV3-7	105865199	105865250	IGHJ2	HG03653	PJL	12	5	25	0.2
chr14	105986581	105987083	IGHV1-2	105863814	105863862	IGHJ5	HG03705	PJL	3	8	11	0.727273
chr14	106359792	106360324	IGHV3-33	105864215	105864260	IGHJ4	HG03706	PJL	6	6	16	0.375
chr14	106184900	106185394	IGHV1-18	105863198	105863258	IGHJ6	HG03762	PJL	5	5	11	0.454545
chr14	106627248	106627825	IGHV4-59	105863198	105863258	IGHJ6	HG01593	PJL	8	7	17	0.411765
chr14	106235063	106235594	IGHV3-21	105864587	105864635	IGHJ3	HG02597	PJL	19	2	26	0.0769231
chr14	106268605	106269140	IGHV3-23	105864587	105864635	IGHJ3	HG02778	PJL	11	8	22	0.363636
chr14	106723573	106724093	IGHV2-70D	105863198	105863258	IGHJ6	HG03021	PJL	13	11	27	0.407407
chr14	106107971	106108464	IGHV5-10-1	105863814	105863862	IGHJ5	HG03636	PJL	3	16	18	0.888889
chr14	106627248	106627825	IGHV4-59	105863814	105863862	IGHJ5	HG03765	PJL	10	3	14	0.214286
chr14	106714683	106715181	IGHV1-69	105865199	105865250	IGHJ2	HG03767	PJL	14	4	20	0.2
chr14	106107971	106108464	IGHV5-10-1	105864215	105864260	IGHJ4	HG01583	PJL	2	14	16	0.875
chr14	106268605	106269140	IGHV3-23	105863814	105863862	IGHJ5	HG00378	FIN	10	4	18	0.222222
chr14	106335081	106335613	IGHV3-30	105864587	105864635	IGHJ3	HG00379	FIN	17	2	20	0.1
chr14	106373662	106374145	IGHV4-34	105863198	105863258	IGHJ6	HG00380	FIN	13	4	19	0.210526
chr14	106359792	106360324	IGHV3-33	105865199	105865250	IGHJ2	HG00381	FIN	14	2	16	0.125
chr14	106335081	106335613	IGHV3-30	105863814	105863862	IGHJ5	HG00382	FIN	19	4	25	0.16
chr14	106268605	106269140	IGHV3-23	105864215	105864260	IGHJ4	HG00384	FIN	13	4	19	0.210526
chr14	106421710	106422218	IGHV4-39	105864215	105864260	IGHJ4	HG00403	CHS	10	2	13	0.153846
chr14	106335081	106335613	IGHV3-30	105864215	105864260	IGHJ4	HG00404	CHS	20	3	24	0.125
chr14	106324253	106324760	IGHV4-28	105863814	105863862	IGHJ5	HG01917	PEL	16	5	25	0.2
chr14	106335081	106335613	IGHV3-30	105863814	105863862	IGHJ5	HG01918	PEL	2	9	15	0.6
chr14	106184900	106185394	IGHV1-18	105863198	105863258	IGHJ6	HG01892	PEL	15	3	19	0.157895
chr14	106025144	106025630	IGHV7-4-1	105864215	105864260	IGHJ4	HG01893	PEL	14	3	21	0.142857
chr14	106235063	106235594	IGHV3-21	105864215	105864260	IGHJ4	HG01920	PEL	10	5	17	0.294118
chr14	106037901	106038365	IGHV2-5	105863814	105863862	IGHJ5	HG01921	PEL	9	11	24	0.458333
chr14	106116634	106117204	IGHV3-11	105863198	105863258	IGHJ6	HG01923	PEL	5	9	17	0.529412
chr14	106639118	106639657	IGHV4-61	105863814	105863862	IGHJ5	HG01924	PEL	9	10	33	0.30303
chr14	106011921	106012420	IGHV4-4	105863814	105863862	IGHJ5	HG01926	PEL	19	3	23	0.130435
chr14	106268605	106269140	IGHV3-23	105863814	105863862	IGHJ5	HG01927	PEL	20	4	24	0.166667
chr14	106153623	106154163	IGHV3-15	105864215	105864260	IGHJ4	HG01932	PEL	8	8	18	0.444444
chr14	106268605	106269140	IGHV3-23	105863814	105863862	IGHJ5	HG01933	PEL	15	3	17	0.176471
chr14	106184900	106185394	IGHV1-18	105864215	105864260	IGHJ4	HG01935	PEL	19	2	24	0.0833333
chr14	106335081	106335613	IGHV3-30	105864215	105864260	IGHJ4	HG01936	PEL	12	4	19	0.210526
chr14	106627248	106627825	IGHV4-59	105863814	105863862	IGHJ5	HG01938	PEL	17	2	18	0.111111
chr14	106268605	106269140	IGHV3-23	105864215	105864260	IGHJ4	HG01939	PEL	11	8	21	0.380952
chr14	106037901	106038365	IGHV2-5	105863814	105863862	IGHJ5	HG01941	PEL	19	3	29	0.103448
chr14	106335081	106335613	IGHV3-30	105863814	105863862	IGHJ5	HG01942	PEL	12	3	17	0.176471
chr14	106335081	106335613	IGHV3-30	105864587	105864635	IGHJ3	HG01944	PEL	17	2	20	0.1
chr14	106276547	106277043	IGHV1-24	105864215	105864260	IGHJ4	HG01945	PEL	12	6	17	0.352941
chr14	106537809	106538344	IGHV3-48	105864215	105864260	IGHJ4	HG01947	PEL	3	13	18	0.722222
chr14	106728162	106728615	IGHV3-69-1	105865199	105865250	IGHJ2	HG01948	PEL	13	1	13	0.0769231
chr14	106153623	106154163	IGHV3-15	105864215	105864260	IGHJ4	HG02040	KHV	3	9	12	0.75
chr14	106421710	106422218	IGHV4-39	105864215	105864260	IGHJ4	HG02047	KHV	14	5	23	0.217391
chr14	105986581	105987083	IGHV1-2	105863814	105863862	IGHJ5	HG02061	KHV	7	6	19	0.315789
chr14	106268605	106269140	IGHV3-23	105863814	105863862	IGHJ5	HG02060	KHV	6	13	21	0.619048
chr14	106537809	106538344	IGHV3-48	105863198	105863258	IGHJ6	HG02064	KHV	2	17	19	0.894737
chr14	106268605	106269140	IGHV3-23	105863198	105863258	IGHJ6	HG02067	KHV	6	13	25	0.52
chr14	106235063	106235594	IGHV3-21	105864215	105864260	IGHJ4	HG02116	KHV	6	5	11	0.454545
chr14	106268605	106269140	IGHV3-23	105864215	105864260	IGHJ4	HG02131	KHV	2	11	17	0.647059
chr14	106107971	106108464	IGHV5-10-1	105863814	105863862	IGHJ5	HG02130	KHV	14	4	22	0.181818
chr14	106421710	106422218	IGHV4-39	105864215	105864260	IGHJ4	HG02137	KHV	16	4	21	0.190476
chr14	106301395	106301862	IGHV2-26	105863814	105863862	IGHJ5	HG02136	KHV	17	4	26	0.153846
chr14	106723573	106724093	IGHV2-70D	105864215	105864260	IGHJ4	HG02512	KHV	19	2	23	0.0869565
chr14	106373662	106374145	IGHV4-34	105864215	105864260	IGHJ4	HG02513	KHV	10	4	19	0.210526
chr14	106335081	106335613	IGHV3-30	105863814	105863862	IGHJ5	HG02521	KHV	7	5	16	0.3125
chr14	106062150	106062683	IGHV3-7	105864215	105864260	IGHJ4	HG02522	KHV	14	2	16	0.125
chr14	106511116	106511856	IGHV1-46	105863814	105863862	IGHJ5	HG02461	GWD	1	5	5	1
chr14	106511116	106511856	IGHV1-46	105863814	105863862	IGHJ5	HG02462	GWD	6	17	23	0.73913
chr14	106556935	106557477	IGHV3-49	105863814	105863862	IGHJ5	HG02464	GWD	3	4	7	0.571429
chr14	106728162	106728615	IGHV3-69-1	105864215	105864260	IGHJ4	HG02465	GWD	8	4	19	0.210526
chr14	106578743	106579236	IGHV5-51	105864215	105864260	IGHJ4	HG02561	GWD	2	12	23	0.521739
chr14	106556935	106557477	IGHV3-49	105863198	105863258	IGHJ6	HG02562	GWD	10	13	41	0.317073
chr14	106335081	106335613	IGHV3-30	105864215	105864260	IGHJ4	HG02570	GWD	7	10	25	0.4
chr14	106107971	106108464	IGHV5-10-1	105863814	105863862	IGHJ5	HG03896	STU	15	5	23	0.217391
chr14	106622356	106622855	IGHV1-58	105864215	105864260	IGHJ4	HG03898	STU	12	5	22	0.227273
chr14	106268605	106269140	IGHV3-23	105864215	105864260	IGHJ4	HG03900	STU	13	4	17	0.235294
chr14	106116634	106117204	IGHV3-11	105863198	105863258	IGHJ6	HG03943	STU	2	10	15	0.666667
chr14	106153623	106154163	IGHV3-15	105864587	105864635	IGHJ3	HG03713	ITU	11	4	23	0.173913
chr14	105986581	105987083	IGHV1-2	105863814	105863862	IGHJ5	HG03716	ITU	5	7	13	0.538462
chr14	106268605	106269140	IGHV3-23	105864587	105864635	IGHJ3	HG03714	ITU	4	14	21	0.666667
chr14	106802693	106803233	IGHV3-73	105864587	105864635	IGHJ3	HG03717	ITU	6	12	24	0.5
chr14	106556935	106557477	IGHV3-49	105863814	105863862	IGHJ5	HG03722	ITU	7	7	19	0.368421
chr14	106349282	106349792	IGHV4-31	105864215	105864260	IGHJ4	HG03730	ITU	14	3	20	0.15
chr14	106421710	106422218	IGHV4-39	105863814	105863862	IGHJ5	HG03727	ITU	10	8	19	0.421053
chr14	106578743	106579236	IGHV5-51	105864215	105864260	IGHJ4	HG03729	ITU	2	17	23	0.73913
chr14	106335081	106335613	IGHV3-30	105863198	105863258	IGHJ6	HG03731	ITU	22	3	27	0.111111
chr14	106421710	106422218	IGHV4-39	105864215	105864260	IGHJ4	HG03771	ITU	11	4	17	0.235294
chr14	106537809	106538344	IGHV3-48	105863198	105863258	IGHJ6	HG03770	ITU	7	9	20	0.45
chr14	106011921	106012420	IGHV4-4	105864215	105864260	IGHJ4	HG03882	ITU	15	3	19	0.157895
chr14	106714683	106715181	IGHV1-69	105864215	105864260	IGHJ4	HG03781	ITU	11	7	24	0.291667
chr14	106373662	106374145	IGHV4-34	105863198	105863258	IGHJ6	HG03775	ITU	9	6	18	0.333333
chr14	106088121	106088573	IGHV3-64D	105863814	105863862	IGHJ5	HG03773	ITU	16	3	22	0.136364
chr14	106470263	106470800	IGHV3-43	105865407	105865458	IGHJ1	HG03772	ITU	4	11	20	0.55
chr14	106762091	106762588	IGHV1-69D	105864215	105864260	IGHJ4	HG03786	ITU	18	2	19	0.105263
chr14	106335081	106335613	IGHV3-30	105864215	105864260	IGHJ4	HG03784	ITU	12	8	21	0.380952
chr14	106373662	106374145	IGHV4-34	105864587	105864635	IGHJ3	HG01586	PJL	11	5	15	0.333333
chr14	106622356	106622855	IGHV1-58	105863814	105863862	IGHJ5	HG01589	PJL	7	3	13	0.230769
chr14	106335081	106335613	IGHV3-30	105864587	105864635	IGHJ3	HG02694	PJL	17	4	25	0.16
chr14	106268605	106269140	IGHV3-23	105863814	105863862	IGHJ5	HG02731	PJL	10	4	15	0.266667
chr14	106268605	106269140	IGHV3-23	105864215	105864260	IGHJ4	HG02780	PJL	20	4	26	0.153846
chr14	105986581	105987083	IGHV1-2	105864215	105864260	IGHJ4	HG03018	PJL	18	2	21	0.0952381
chr14	106129539	106130072	IGHV3-13	105864587	105864635	IGHJ3	HG03019	PJL	9	6	20	0.3
chr14	106770576	106771020	IGHV2-70	105863198	105863258	IGHJ6	HG03022	PJL	14	4	26	0.153846
chr14	106210935	106211453	IGHV3-20	105864215	105864260	IGHJ4	HG03629	PJL	4	7	12	0.583333
chr14	106335081	106335613	IGHV3-30	105864587	105864635	IGHJ3	HG03631	PJL	18	5	29	0.172414
chr14	106537809	106538344	IGHV3-48	105864215	105864260	IGHJ4	HG03660	PJL	9	7	28	0.25
chr14	106335081	106335613	IGHV3-30	105864215	105864260	IGHJ4	HG03663	PJL	10	4	13	0.307692
chr14	106116634	106117204	IGHV3-11	105864215	105864260	IGHJ4	HG04158	BEB	4	10	13	0.769231
chr14	106578743	106579236	IGHV5-51	105864587	105864635	IGHJ3	HG04185	BEB	3	9	13	0.692308
chr14	106268605	106269140	IGHV3-23	105864215	105864260	IGHJ4	HG04131	BEB	6	13	20	0.65
chr14	106116634	106117204	IGHV3-11	105864215	105864260	IGHJ4	HG04134	BEB	15	6	32	0.1875
chr14	106359792	106360324	IGHV3-33	105864215	105864260	IGHJ4	HG04140	BEB	8	15	30	0.5
chr14	106373662	106374145	IGHV4-34	105863198	105863258	IGHJ6	HG04141	BEB	7	13	27	0.481481
chr14	106421710	106422218	IGHV4-39	105864215	105864260	IGHJ4	HG04173	BEB	10	2	12	0.166667
chr14	106062150	106062683	IGHV3-7	105864215	105864260	IGHJ4	HG04182	BEB	9	10	31	0.322581
chr14	106235063	106235594	IGHV3-21	105864215	105864260	IGHJ4	HG04183	BEB	6	4	13	0.307692
chr14	106349282	106349792	IGHV4-31	105863814	105863862	IGHJ5	HG03821	BEB	10	9	31	0.290323
chr14	106335081	106335613	IGHV3-30	105863198	105863258	IGHJ6	HG00406	CHS	21	4	25	0.16
chr14	106324253	106324760	IGHV4-28	105863814	105863862	IGHJ5	HG00407	CHS	9	8	26	0.307692
chr14	106268605	106269140	IGHV3-23	105863198	105863258	IGHJ6	HG00419	CHS	3	13	20	0.65
chr14	106627248	106627825	IGHV4-59	105864215	105864260	IGHJ4	HG00421	CHS	25	3	29	0.103448
chr14	106627248	106627825	IGHV4-59	105865199	105865250	IGHJ2	HG00422	CHS	13	3	20	0.15
chr14	106627248	106627825	IGHV4-59	105864215	105864260	IGHJ4	HG00428	CHS	13	3	18	0.166667
chr14	106005094	106005574	IGHV1-3	105864215	105864260	IGHJ4	HG00436	CHS	15	7	31	0.225806
chr14	106037901	106038365	IGHV2-5	105864215	105864260	IGHJ4	HG00437	CHS	13	2	15	0.133333
chr14	106268605	106269140	IGHV3-23	105864215	105864260	IGHJ4	HG00457	CHS	25	3	28	0.107143
chr14	106268605	106269140	IGHV3-23	105864215	105864260	IGHJ4	HG00458	CHS	20	5	34	0.147059
chr14	106335081	106335613	IGHV3-30	105864215	105864260	IGHJ4	HG00472	CHS	17	3	20	0.15
chr14	106359792	106360324	IGHV3-33	105864215	105864260	IGHJ4	HG00473	CHS	18	2	21	0.0952381
chr14	106062150	106062683	IGHV3-7	105864215	105864260	IGHJ4	HG00475	CHS	14	4	23	0.173913
chr14	106210935	106211453	IGHV3-20	105863198	105863258	IGHJ6	HG00476	CHS	9	3	14	0.214286
chr14	106210935	106211453	IGHV3-20	105864215	105864260	IGHJ4	HG00478	CHS	13	5	22	0.227273
chr14	106627248	106627825	IGHV4-59	105864215	105864260	IGHJ4	HG00479	CHS	3	8	11	0.727273
chr14	106511116	106511856	IGHV1-46	105864215	105864260	IGHJ4	HG00500	CHS	3	13	26	0.5
chr14	106301395	106301862	IGHV2-26	105863814	105863862	IGHJ5	HG00513	CHS	8	16	30	0.533333
chr14	106537809	106538344	IGHV3-48	105864215	105864260	IGHJ4	HG00524	CHS	13	4	23	0.173913
chr14	106627248	106627825	IGHV4-59	105864587	105864635	IGHJ3	HG00525	CHS	8	9	18	0.5
chr14	106421710	106422218	IGHV4-39	105864215	105864260	IGHJ4	HG00530	CHS	19	3	25	0.12
chr14	106627248	106627825	IGHV4-59	105865199	105865250	IGHJ2	HG00531	CHS	16	5	28	0.178571
chr14	106359792	106360324	IGHV3-33	105863198	105863258	IGHJ6	HG01950	PEL	6	13	19	0.684211
chr14	106037901	106038365	IGHV2-5	105863814	105863862	IGHJ5	HG01951	PEL	14	3	20	0.15
chr14	106037901	106038365	IGHV2-5	105864215	105864260	IGHJ4	HG01953	PEL	6	16	31	0.516129
chr14	106268605	106269140	IGHV3-23	105863198	105863258	IGHJ6	HG01954	PEL	11	15	35	0.428571
chr14	106421710	106422218	IGHV4-39	105864215	105864260	IGHJ4	HG01967	PEL	9	7	18	0.388889
chr14	106714683	106715181	IGHV1-69	105864215	105864260	IGHJ4	HG01968	PEL	13	2	15	0.133333
chr14	106335081	106335613	IGHV3-30	105864587	105864635	IGHJ3	HG01970	PEL	14	3	18	0.166667
chr14	106359792	106360324	IGHV3-33	105864215	105864260	IGHJ4	HG01971	PEL	15	3	20	0.15
chr14	106586375	106586826	IGHV3-52	105863814	105863862	IGHJ5	HG01974	PEL	7	6	16	0.375
chr14	106335081	106335613	IGHV3-30	105863814	105863862	IGHJ5	HG01973	PEL	10	2	13	0.153846
chr14	105986581	105987083	IGHV1-2	105864215	105864260	IGHJ4	HG01977	PEL	12	3	18	0.166667
chr14	106011921	106012420	IGHV4-4	105863814	105863862	IGHJ5	HG01976	PEL	5	10	17	0.588235
chr14	106005094	106005574	IGHV1-3	105863814	105863862	IGHJ5	HG01979	PEL	10	12	21	0.571429
chr14	106268605	106269140	IGHV3-23	105864215	105864260	IGHJ4	HG01980	PEL	3	4	7	0.571429
chr14	106268605	106269140	IGHV3-23	105864215	105864260	IGHJ4	HG01991	PEL	18	5	26	0.192308
chr14	106627248	106627825	IGHV4-59	105864215	105864260	IGHJ4	HG01992	PEL	14	3	19	0.157895
chr14	106770576	106771020	IGHV2-70	105863198	105863258	IGHJ6	HG02008	PEL	10	5	17	0.294118
chr14	106235063	106235594	IGHV3-21	105863198	105863258	IGHJ6	HG01997	PEL	13	5	17	0.294118
chr14	106235063	106235594	IGHV3-21	105863198	105863258	IGHJ6	HG02002	PEL	7	9	19	0.473684
chr14	106373662	106374145	IGHV4-34	105863814	105863862	IGHJ5	HG02003	PEL	16	2	18	0.111111
chr14	106268605	106269140	IGHV3-23	105864215	105864260	IGHJ4	HG02090	PEL	6	11	30	0.366667
chr14	106639118	106639657	IGHV4-61	105864215	105864260	IGHJ4	HG02089	PEL	4	9	14	0.642857
chr14	106268605	106269140	IGHV3-23	105865199	105865250	IGHJ2	HG02571	GWD	10	5	22	0.227273
chr14	106359792	106360324	IGHV3-33	105864215	105864260	IGHJ4	HG02573	GWD	3	7	9	0.777778
chr14	106062150	106062683	IGHV3-7	105864215	105864260	IGHJ4	HG02574	GWD	9	4	15	0.266667
chr14	106627248	106627825	IGHV4-59	105864215	105864260	IGHJ4	HG02582	GWD	4	14	28	0.5
chr14	106359792	106360324	IGHV3-33	105864215	105864260	IGHJ4	HG02583	GWD	6	12	20	0.6
chr14	106276547	106277043	IGHV1-24	105864215	105864260	IGHJ4	HG02585	GWD	7	12	30	0.4
chr14	106537809	106538344	IGHV3-48	105863814	105863862	IGHJ5	HG02586	GWD	9	6	18	0.333333
chr14	106421710	106422218	IGHV4-39	105863814	105863862	IGHJ5	HG02588	GWD	5	17	22	0.772727
chr14	106324253	106324760	IGHV4-28	105863198	105863258	IGHJ6	HG02589	GWD	15	3	20	0.15
chr14	105986581	105987083	IGHV1-2	105864215	105864260	IGHJ4	HG02594	GWD	6	6	12	0.5
chr14	106268605	106269140	IGHV3-23	105863198	105863258	IGHJ6	HG02595	GWD	4	22	27	0.814815
chr14	106421710	106422218	IGHV4-39	105864215	105864260	IGHJ4	HG02613	GWD	7	7	14	0.5
chr14	106235063	106235594	IGHV3-21	105864587	105864635	IGHJ3	HG02614	GWD	10	6	20	0.3
chr14	106723573	106724093	IGHV2-70D	105864215	105864260	IGHJ4	HG02620	GWD	11	4	19	0.210526
chr14	106349282	106349792	IGHV4-31	105864215	105864260	IGHJ4	HG02621	GWD	10	8	26	0.307692
chr14	106037901	106038365	IGHV2-5	105864215	105864260	IGHJ4	HG02623	GWD	12	5	25	0.2
chr14	105986581	105987083	IGHV1-2	105864215	105864260	IGHJ4	HG02624	GWD	22	6	40	0.15
chr14	106116634	106117204	IGHV3-11	105864215	105864260	IGHJ4	HG02628	GWD	10	3	15	0.2
chr14	106116634	106117204	IGHV3-11	105864587	105864635	IGHJ3	HG02629	GWD	10	4	17	0.235294
chr14	106511116	106511856	IGHV1-46	105865199	105865250	IGHJ2	HG02642	GWD	13	6	21	0.285714
chr14	106335081	106335613	IGHV3-30	105864215	105864260	IGHJ4	HG02643	GWD	9	6	19	0.315789
chr14	106088121	106088573	IGHV3-64D	105864215	105864260	IGHJ4	HG02645	GWD	2	15	23	0.652174
chr14	106184900	106185394	IGHV1-18	105864215	105864260	IGHJ4	HG03787	ITU	12	3	15	0.2
chr14	106210935	106211453	IGHV3-20	105863814	105863862	IGHJ5	HG03788	ITU	16	2	18	0.111111
chr14	106268605	106269140	IGHV3-23	105864215	105864260	IGHJ4	HG03789	ITU	12	3	14	0.214286
chr14	106268605	106269140	IGHV3-23	105864215	105864260	IGHJ4	HG03864	ITU	4	15	19	0.789474
chr14	106210935	106211453	IGHV3-20	105863814	105863862	IGHJ5	HG03869	ITU	15	3	18	0.166667
chr14	106005094	106005574	IGHV1-3	105864215	105864260	IGHJ4	HG03862	ITU	18	3	27	0.111111
chr14	106421710	106422218	IGHV4-39	105863814	105863862	IGHJ5	HG03874	ITU	13	3	20	0.15
chr14	106762091	106762588	IGHV1-69D	105864587	105864635	IGHJ3	HG03978	ITU	7	6	22	0.272727
chr14	106184900	106185394	IGHV1-18	105864215	105864260	IGHJ4	HG03971	ITU	7	3	14	0.214286
chr14	106268605	106269140	IGHV3-23	105864215	105864260	IGHJ4	HG03974	ITU	16	4	22	0.181818
chr14	106107971	106108464	IGHV5-10-1	105864215	105864260	IGHJ4	HG03976	ITU	15	4	23	0.173913
chr14	106421710	106422218	IGHV4-39	105864215	105864260	IGHJ4	HG03973	ITU	12	6	21	0.285714
chr14	106578743	106579236	IGHV5-51	105863814	105863862	IGHJ5	HG04002	ITU	8	8	23	0.347826
chr14	106639118	106639657	IGHV4-61	105863198	105863258	IGHJ6	HG04017	ITU	13	6	30	0.2
chr14	106639118	106639657	IGHV4-61	105864215	105864260	IGHJ4	HG04026	ITU	17	3	21	0.142857
chr14	106359792	106360324	IGHV3-33	105864215	105864260	IGHJ4	HG02439	ACB	5	4	12	0.333333
chr14	106268605	106269140	IGHV3-23	105865407	105865458	IGHJ1	HG02455	ACB	12	5	19	0.263158
chr14	106537809	106538344	IGHV3-48	105864215	105864260	IGHJ4	HG02476	ACB	15	2	19	0.105263
chr14	105986581	105987083	IGHV1-2	105863198	105863258	IGHJ6	HG02477	ACB	10	6	21	0.285714
chr14	106268605	106269140	IGHV3-23	105863198	105863258	IGHJ6	HG02481	ACB	13	12	37	0.324324
chr14	106268605	106269140	IGHV3-23	105863198	105863258	IGHJ6	HG02501	ACB	5	16	35	0.457143
chr14	106268605	106269140	IGHV3-23	105864215	105864260	IGHJ4	HG02502	ACB	17	5	28	0.178571
chr14	106276547	106277043	IGHV1-24	105864215	105864260	IGHJ4	HG03922	BEB	4	7	11	0.636364
chr14	106421710	106422218	IGHV4-39	105864215	105864260	IGHJ4	HG04180	BEB	9	14	26	0.538462
chr14	106714683	106715181	IGHV1-69	105864587	105864635	IGHJ3	HG03600	BEB	3	6	10	0.6
chr14	106037901	106038365	IGHV2-5	105863814	105863862	IGHJ5	HG03603	BEB	3	7	13	0.538462
chr14	106116634	106117204	IGHV3-11	105864215	105864260	IGHJ4	HG03604	BEB	18	2	23	0.0869565
chr14	106268605	106269140	IGHV3-23	105863198	105863258	IGHJ6	HG03611	BEB	10	19	47	0.404255
chr14	106511116	106511856	IGHV1-46	105863198	105863258	IGHJ6	HG03917	BEB	8	17	43	0.395349
chr14	106723573	106724093	IGHV2-70D	105864215	105864260	IGHJ4	HG03920	BEB	7	3	10	0.3
chr14	106062150	106062683	IGHV3-7	105864215	105864260	IGHJ4	HG04144	BEB	2	20	23	0.869565
chr14	106335081	106335613	IGHV3-30	105864215	105864260	IGHJ4	HG04152	BEB	10	11	36	0.305556
chr14	106268605	106269140	IGHV3-23	105864215	105864260	IGHJ4	HG04153	BEB	10	4	17	0.235294
chr14	106421710	106422218	IGHV4-39	105864587	105864635	IGHJ3	HG04161	BEB	14	3	21	0.142857
chr14	106359792	106360324	IGHV3-33	105864215	105864260	IGHJ4	HG04162	BEB	15	6	24	0.25
chr14	106335081	106335613	IGHV3-30	105863198	105863258	IGHJ6	HG04164	BEB	5	13	19	0.684211
chr14	106025144	106025630	IGHV7-4-1	105864587	105864635	IGHJ3	HG04171	BEB	9	8	19	0.421053
chr14	106011921	106012420	IGHV4-4	105864587	105864635	IGHJ3	HG04176	BEB	2	13	14	0.928571
chr14	106578743	106579236	IGHV5-51	105865407	105865458	IGHJ1	HG04177	BEB	7	8	21	0.380952
chr14	106627248	106627825	IGHV4-59	105863198	105863258	IGHJ6	HG04188	BEB	8	7	17	0.411765
chr14	106011921	106012420	IGHV4-4	105863198	105863258	IGHJ6	HG04189	BEB	5	8	17	0.470588
chr14	106470263	106470800	IGHV3-43	105864215	105864260	IGHJ4	HG04194	BEB	9	2	12	0.166667
chr14	106005094	106005574	IGHV1-3	105864215	105864260	IGHJ4	HG04195	BEB	11	6	25	0.24
chr14	106037901	106038365	IGHV2-5	105864215	105864260	IGHJ4	HG03995	STU	15	2	21	0.0952381
chr14	106184900	106185394	IGHV1-18	105863198	105863258	IGHJ6	HG00533	CHS	15	3	18	0.166667
chr14	106129539	106130072	IGHV3-13	105864587	105864635	IGHJ3	HG00534	CHS	8	4	16	0.25
chr14	106790690	106790993	IGHV3-72	105863814	105863862	IGHJ5	HG00536	CHS	8	9	27	0.333333
chr14	106184900	106185394	IGHV1-18	105864215	105864260	IGHJ4	HG00537	CHS	12	5	20	0.25
chr14	106770576	106771020	IGHV2-70	105863198	105863258	IGHJ6	HG00542	CHS	4	10	15	0.666667
chr14	105986581	105987083	IGHV1-2	105864215	105864260	IGHJ4	HG00543	CHS	10	6	16	0.375
chr14	106592675	106593347	IGHV3-53	105863198	105863258	IGHJ6	HG00553	PUR	14	3	19	0.157895
chr14	106714683	106715181	IGHV1-69	105865199	105865250	IGHJ2	HG00554	PUR	12	2	14	0.142857
chr14	106714683	106715181	IGHV1-69	105864215	105864260	IGHJ4	HG00556	CHS	5	3	8	0.375
chr14	106537809	106538344	IGHV3-48	105863814	105863862	IGHJ5	HG00557	CHS	7	11	23	0.478261
chr14	106235063	106235594	IGHV3-21	105864215	105864260	IGHJ4	HG00559	CHS	10	3	16	0.1875
chr14	106062150	106062683	IGHV3-7	105864215	105864260	IGHJ4	HG00560	CHS	12	3	17	0.176471
chr14	105939755	105940253	IGHV6-1	105864215	105864260	IGHJ4	HG00565	CHS	14	4	21	0.190476
chr14	106335081	106335613	IGHV3-30	105864587	105864635	IGHJ3	HG00566	CHS	23	5	32	0.15625
chr14	106005094	106005574	IGHV1-3	105864587	105864635	IGHJ3	HG00580	CHS	4	4	8	0.5
chr14	106349282	106349792	IGHV4-31	105863198	105863258	IGHJ6	HG00581	CHS	9	6	20	0.3
chr14	106349282	106349792	IGHV4-31	105864215	105864260	IGHJ4	HG00583	CHS	13	4	24	0.166667
chr14	105939755	105940253	IGHV6-1	105864215	105864260	IGHJ4	HG00584	CHS	13	3	19	0.157895
chr14	106005094	106005574	IGHV1-3	105864215	105864260	IGHJ4	HG00589	CHS	3	19	32	0.59375
chr14	106335081	106335613	IGHV3-30	105864215	105864260	IGHJ4	HG00590	CHS	6	8	15	0.533333
chr14	106037901	106038365	IGHV2-5	105863814	105863862	IGHJ5	HG00592	CHS	21	4	28	0.142857
chr14	106153623	106154163	IGHV3-15	105863198	105863258	IGHJ6	HG00593	CHS	25	4	32	0.125
chr14	106335081	106335613	IGHV3-30	105864215	105864260	IGHJ4	HG02104	PEL	11	8	24	0.333333
chr14	106037901	106038365	IGHV2-5	105864587	105864635	IGHJ3	HG02105	PEL	17	3	24	0.125
chr14	106359792	106360324	IGHV3-33	105864215	105864260	IGHJ4	HG02017	KHV	10	5	18	0.277778
chr14	106276547	106277043	IGHV1-24	105864215	105864260	IGHJ4	HG02016	KHV	7	4	11	0.363636
chr14	105986581	105987083	IGHV1-2	105863198	105863258	IGHJ6	HG02020	KHV	14	3	21	0.142857
chr14	105986581	105987083	IGHV1-2	105863814	105863862	IGHJ5	HG02019	KHV	13	3	17	0.176471
chr14	106129539	106130072	IGHV3-13	105864587	105864635	IGHJ3	HG02023	KHV	11	2	14	0.142857
chr14	106810441	106811131	IGHV3-74	105864215	105864260	IGHJ4	HG02026	KHV	10	3	15	0.2
chr14	106145890	106146131	IGHV1-14	105863814	105863862	IGHJ5	HG02025	KHV	13	8	27	0.296296
chr14	106537809	106538344	IGHV3-48	105863198	105863258	IGHJ6	HG02029	KHV	11	12	25	0.48
chr14	106037901	106038365	IGHV2-5	105863198	105863258	IGHJ6	HG02028	KHV	7	11	17	0.647059
chr14	106592675	106593347	IGHV3-53	105864215	105864260	IGHJ4	HG02058	KHV	7	5	13	0.384615
chr14	106421710	106422218	IGHV4-39	105864215	105864260	IGHJ4	HG02057	KHV	11	4	16	0.25
chr14	106184900	106185394	IGHV1-18	105863198	105863258	IGHJ6	HG02070	KHV	10	5	18	0.277778
chr14	105986581	105987083	IGHV1-2	105864215	105864260	IGHJ4	HG02069	KHV	4	12	21	0.571429
chr14	106268605	106269140	IGHV3-23	105863198	105863258	IGHJ6	HG02073	KHV	14	3	17	0.176471
chr14	106389391	106389858	IGHV3-35	105864215	105864260	IGHJ4	HG02072	KHV	15	4	21	0.190476
chr14	106005094	106005574	IGHV1-3	105864215	105864260	IGHJ4	HG02076	KHV	4	8	14	0.571429
chr14	106062150	106062683	IGHV3-7	105864215	105864260	IGHJ4	HG02075	KHV	13	3	18	0.166667
chr14	106268605	106269140	IGHV3-23	105863814	105863862	IGHJ5	HG02079	KHV	14	7	25	0.28
chr14	106349282	106349792	IGHV4-31	105864587	105864635	IGHJ3	HG02078	KHV	9	4	13	0.307692
chr14	106421710	106422218	IGHV4-39	105864215	105864260	IGHJ4	HG02082	KHV	15	2	19	0.105263
chr14	106511116	106511856	IGHV1-46	105864215	105864260	IGHJ4	HG02646	GWD	9	3	12	0.25
chr14	106153623	106154163	IGHV3-15	105864215	105864260	IGHJ4	HG02666	GWD	2	10	16	0.625
chr14	106153623	106154163	IGHV3-15	105864215	105864260	IGHJ4	HG02667	GWD	4	12	22	0.545455
chr14	106210935	106211453	IGHV3-20	105863198	105863258	IGHJ6	HG02675	GWD	8	9	21	0.428571
chr14	106235063	106235594	IGHV3-21	105864215	105864260	IGHJ4	HG02676	GWD	4	12	17	0.705882
chr14	106421710	106422218	IGHV4-39	105864215	105864260	IGHJ4	HG02678	GWD	6	10	19	0.526316
chr14	106153623	106154163	IGHV3-15	105864215	105864260	IGHJ4	HG02679	GWD	20	4	29	0.137931
chr14	106235063	106235594	IGHV3-21	105863814	105863862	IGHJ5	HG02702	GWD	10	8	18	0.444444
chr14	106359792	106360324	IGHV3-33	105864215	105864260	IGHJ4	HG02703	GWD	10	13	39	0.333333
chr14	106301395	106301862	IGHV2-26	105863198	105863258	IGHJ6	HG02721	GWD	12	3	17	0.176471
chr14	106421710	106422218	IGHV4-39	105864215	105864260	IGHJ4	HG02722	GWD	16	3	24	0.125
chr14	105986581	105987083	IGHV1-2	105863198	105863258	IGHJ6	HG02490	PJL	11	10	22	0.454545
chr14	106359792	106360324	IGHV3-33	105864215	105864260	IGHJ4	HG02491	PJL	10	4	14	0.285714
chr14	106714683	106715181	IGHV1-69	105863814	105863862	IGHJ5	HG02600	PJL	8	10	21	0.47619
chr14	106335081	106335613	IGHV3-30	105864215	105864260	IGHJ4	HG02601	PJL	15	4	21	0.190476
chr14	106129539	106130072	IGHV3-13	105864215	105864260	IGHJ4	HG02603	PJL	8	13	26	0.5
chr14	106184900	106185394	IGHV1-18	105863814	105863862	IGHJ5	HG02604	PJL	14	2	17	0.117647
chr14	106235063	106235594	IGHV3-21	105864215	105864260	IGHJ4	HG02654	PJL	6	15	23	0.652174
chr14	106556935	106557477	IGHV3-49	105863198	105863258	IGHJ6	HG02655	PJL	7	12	21	0.571429
chr14	106268605	106269140	IGHV3-23	105864215	105864260	IGHJ4	HG02657	PJL	8	5	15	0.333333
chr14	106062150	106062683	IGHV3-7	105863814	105863862	IGHJ5	HG02658	PJL	8	11	24	0.458333
chr14	106268605	106269140	IGHV3-23	105863814	105863862	IGHJ5	HG02660	PJL	14	4	21	0.190476
chr14	106421710	106422218	IGHV4-39	105864215	105864260	IGHJ4	HG02505	ACB	15	11	29	0.37931
chr14	106276547	106277043	IGHV1-24	105863198	105863258	IGHJ6	HG02536	ACB	15	8	30	0.266667
chr14	106810441	106811131	IGHV3-74	105864587	105864635	IGHJ3	HG02541	ACB	18	5	36	0.138889
chr14	106235063	106235594	IGHV3-21	105864215	105864260	IGHJ4	HG02545	ACB	11	5	17	0.294118
chr14	106586375	106586826	IGHV3-52	105864215	105864260	IGHJ4	HG02546	ACB	14	5	24	0.208333
chr14	106675016	106675544	IGHV3-66	105864215	105864260	IGHJ4	HG02549	ACB	6	7	14	0.5
chr14	106810441	106811131	IGHV3-74	105864215	105864260	IGHJ4	HG02554	ACB	9	8	25	0.32
chr14	106268605	106269140	IGHV3-23	105863814	105863862	IGHJ5	HG02555	ACB	14	5	23	0.217391
chr14	106335081	106335613	IGHV3-30	105863198	105863258	IGHJ6	HG02557	ACB	4	11	21	0.52381
chr14	106145890	106146131	IGHV1-14	105864215	105864260	IGHJ4	HG02558	ACB	16	2	19	0.105263
chr14	106268605	106269140	IGHV3-23	105864215	105864260	IGHJ4	HG02577	ACB	12	3	20	0.15
chr14	106335081	106335613	IGHV3-30	105864215	105864260	IGHJ4	HG02580	ACB	16	2	20	0.1
chr14	106349282	106349792	IGHV4-31	105864587	105864635	IGHJ3	HG01088	PUR	6	11	30	0.366667
chr14	106335081	106335613	IGHV3-30	105864215	105864260	IGHJ4	HG01089	PUR	9	7	22	0.318182
chr14	106359792	106360324	IGHV3-33	105864587	105864635	IGHJ3	HG01302	PUR	12	7	23	0.304348
chr14	106005094	106005574	IGHV1-3	105863198	105863258	IGHJ6	HG01303	PUR	10	5	23	0.217391
chr14	106578743	106579236	IGHV5-51	105864215	105864260	IGHJ4	HG01311	PUR	16	5	25	0.2
chr14	106210935	106211453	IGHV3-20	105863198	105863258	IGHJ6	HG01312	PUR	12	4	16	0.25
chr14	106421710	106422218	IGHV4-39	105863814	105863862	IGHJ5	HG01323	PUR	4	9	12	0.75
chr14	106810441	106811131	IGHV3-74	105863198	105863258	IGHJ6	HG01325	PUR	6	7	13	0.538462
chr14	106770576	106771020	IGHV2-70	105864215	105864260	IGHJ4	HG01326	PUR	15	3	22	0.136364
chr14	106037901	106038365	IGHV2-5	105865199	105865250	IGHJ2	HG01392	PUR	8	1	8	0.125
chr14	105939755	105940253	IGHV6-1	105863814	105863862	IGHJ5	HG03899	STU	12	8	24	0.333333
chr14	106129539	106130072	IGHV3-13	105863198	105863258	IGHJ6	HG03951	STU	7	5	14	0.357143
chr14	106421710	106422218	IGHV4-39	105864587	105864635	IGHJ3	HG03857	STU	4	11	20	0.55
chr14	106184900	106185394	IGHV1-18	105865199	105865250	IGHJ2	HG03854	STU	9	13	22	0.590909
chr14	106268605	106269140	IGHV3-23	105864215	105864260	IGHJ4	HG04100	STU	12	4	18	0.222222
chr14	106511116	106511856	IGHV1-46	105863814	105863862	IGHJ5	HG04210	STU	8	10	18	0.555556
chr14	106537809	106538344	IGHV3-48	105863198	105863258	IGHJ6	HG04075	STU	13	5	21	0.238095
chr14	106421710	106422218	IGHV4-39	105863198	105863258	IGHJ6	HG04229	STU	9	5	16	0.3125
chr14	106116634	106117204	IGHV3-11	105864215	105864260	IGHJ4	HG04227	STU	17	4	27	0.148148
chr14	106421710	106422218	IGHV4-39	105864215	105864260	IGHJ4	HG03945	STU	8	9	19	0.473684
chr14	106470263	106470800	IGHV3-43	105864215	105864260	IGHJ4	HG03955	STU	8	4	14	0.285714
chr14	106129539	106130072	IGHV3-13	105864587	105864635	IGHJ3	HG03990	STU	3	21	23	0.913043
chr14	106268605	106269140	IGHV3-23	105864215	105864260	IGHJ4	HG03991	STU	5	8	16	0.5
chr14	106359792	106360324	IGHV3-33	105863814	105863862	IGHJ5	HG03985	STU	17	4	23	0.173913
chr14	106421710	106422218	IGHV4-39	105864215	105864260	IGHJ4	HG03989	STU	12	11	26	0.423077
chr14	106184900	106185394	IGHV1-18	105864215	105864260	IGHJ4	HG03998	STU	15	3	20	0.15
chr14	106373662	106374145	IGHV4-34	105863198	105863258	IGHJ6	HG04003	STU	16	4	19	0.210526
chr14	106578743	106579236	IGHV5-51	105863198	105863258	IGHJ6	HG04038	STU	12	4	18	0.222222
chr14	105939755	105940253	IGHV6-1	105863198	105863258	IGHJ6	HG04039	STU	16	5	26	0.192308
chr14	106335081	106335613	IGHV3-30	105864215	105864260	IGHJ4	HG04047	STU	10	4	18	0.222222
chr14	106335081	106335613	IGHV3-30	105864215	105864260	IGHJ4	HG04107	STU	12	5	20	0.25
chr14	106268605	106269140	IGHV3-23	105864587	105864635	IGHJ3	HG04106	STU	7	8	26	0.307692
chr14	106578743	106579236	IGHV5-51	105864587	105864635	IGHJ3	HG00595	CHS	7	11	20	0.55
chr14	105986581	105987083	IGHV1-2	105864215	105864260	IGHJ4	HG00596	CHS	11	5	20	0.25
chr14	106762091	106762588	IGHV1-69D	105863198	105863258	IGHJ6	HG00607	CHS	11	10	23	0.434783
chr14	106005094	106005574	IGHV1-3	105864215	105864260	IGHJ4	HG00608	CHS	20	5	32	0.15625
chr14	106675016	106675544	IGHV3-66	105864215	105864260	IGHJ4	HG00610	CHS	7	3	13	0.230769
chr14	106335081	106335613	IGHV3-30	105864215	105864260	IGHJ4	HG00611	CHS	14	2	17	0.117647
chr14	106537809	106538344	IGHV3-48	105863814	105863862	IGHJ5	HG00613	CHS	10	3	15	0.2
chr14	106025144	106025630	IGHV7-4-1	105863198	105863258	IGHJ6	HG00614	CHS	7	8	17	0.470588
chr14	106268605	106269140	IGHV3-23	105864215	105864260	IGHJ4	HG00619	CHS	16	2	21	0.0952381
chr14	106301395	106301862	IGHV2-26	105863814	105863862	IGHJ5	HG00620	CHS	19	9	31	0.290323
chr14	106025144	106025630	IGHV7-4-1	105863814	105863862	IGHJ5	HG00625	CHS	19	3	29	0.103448
chr14	106107971	106108464	IGHV5-10-1	105864215	105864260	IGHJ4	HG00626	CHS	17	4	22	0.181818
chr14	106675016	106675544	IGHV3-66	105864215	105864260	IGHJ4	HG00628	CHS	11	9	34	0.264706
chr14	106210935	106211453	IGHV3-20	105863814	105863862	IGHJ5	HG00629	CHS	21	3	24	0.125
chr14	106537809	106538344	IGHV3-48	105864215	105864260	IGHJ4	HG00634	CHS	20	5	27	0.185185
chr14	106810441	106811131	IGHV3-74	105864215	105864260	IGHJ4	HG00637	PUR	12	2	14	0.142857
chr14	106116634	106117204	IGHV3-11	105863198	105863258	IGHJ6	HG00638	PUR	7	6	13	0.461538
chr14	106268605	106269140	IGHV3-23	105864215	105864260	IGHJ4	HG00640	PUR	15	4	23	0.173913
chr14	106116634	106117204	IGHV3-11	105864587	105864635	IGHJ3	HG00641	PUR	10	6	24	0.25
chr14	106268605	106269140	IGHV3-23	105863814	105863862	IGHJ5	HG00650	CHS	21	5	29	0.172414
chr14	106470263	106470800	IGHV3-43	105864215	105864260	IGHJ4	HG00651	CHS	8	7	15	0.466667
chr14	106210935	106211453	IGHV3-20	105863198	105863258	IGHJ6	HG00653	CHS	18	3	24	0.125
chr14	106037901	106038365	IGHV2-5	105864215	105864260	IGHJ4	HG02081	KHV	15	2	17	0.117647
chr14	106359792	106360324	IGHV3-33	105864215	105864260	IGHJ4	HG02085	KHV	18	2	24	0.0833333
chr14	106184900	106185394	IGHV1-18	105863198	105863258	IGHJ6	HG02084	KHV	16	2	17	0.117647
chr14	106703845	106704286	IGHV1-68	105865199	105865250	IGHJ2	HG02134	KHV	11	7	20	0.35
chr14	106537809	106538344	IGHV3-48	105864215	105864260	IGHJ4	HG02133	KHV	12	2	14	0.142857
chr14	106421710	106422218	IGHV4-39	105864215	105864260	IGHJ4	HG01841	KHV	8	9	26	0.346154
chr14	106592675	106593347	IGHV3-53	105864215	105864260	IGHJ4	HG01595	KHV	4	10	15	0.666667
chr14	106349282	106349792	IGHV4-31	105864587	105864635	IGHJ3	HG01596	KHV	4	12	16	0.75
chr14	106578743	106579236	IGHV5-51	105864587	105864635	IGHJ3	HG01597	KHV	10	5	20	0.25
chr14	106335081	106335613	IGHV3-30	105864587	105864635	IGHJ3	HG01598	KHV	3	15	21	0.714286
chr14	106335081	106335613	IGHV3-30	105863814	105863862	IGHJ5	HG01599	KHV	17	6	27	0.222222
chr14	106268605	106269140	IGHV3-23	105864587	105864635	IGHJ3	HG01600	KHV	13	5	26	0.192308
chr14	106335081	106335613	IGHV3-30	105863198	105863258	IGHJ6	HG01840	KHV	11	6	18	0.333333
chr14	106511116	106511856	IGHV1-46	105865199	105865250	IGHJ2	HG01842	KHV	16	3	20	0.15
chr14	106235063	106235594	IGHV3-21	105864587	105864635	IGHJ3	HG01843	KHV	11	3	17	0.176471
chr14	106714683	106715181	IGHV1-69	105864215	105864260	IGHJ4	HG01844	KHV	7	5	19	0.263158
chr14	106511116	106511856	IGHV1-46	105864215	105864260	IGHJ4	HG01845	KHV	15	2	17	0.117647
chr14	106268605	106269140	IGHV3-23	105864215	105864260	IGHJ4	HG01846	KHV	15	3	18	0.166667
chr14	106276547	106277043	IGHV1-24	105864215	105864260	IGHJ4	HG01847	KHV	11	5	22	0.227273
chr14	105986581	105987083	IGHV1-2	105864215	105864260	IGHJ4	HG01848	KHV	17	6	30	0.2
chr14	106335081	106335613	IGHV3-30	105863198	105863258	IGHJ6	HG01849	KHV	12	7	21	0.333333
chr14	106037901	106038365	IGHV2-5	105864215	105864260	IGHJ4	HG01850	KHV	7	5	16	0.3125
chr14	106556935	106557477	IGHV3-49	105864215	105864260	IGHJ4	HG02661	PJL	11	7	22	0.318182
chr14	106037901	106038365	IGHV2-5	105865199	105865250	IGHJ2	HG02684	PJL	12	6	21	0.285714
chr14	106268605	106269140	IGHV3-23	105863814	105863862	IGHJ5	HG02685	PJL	18	11	30	0.366667
chr14	106810441	106811131	IGHV3-74	105864587	105864635	IGHJ3	HG02687	PJL	21	2	24	0.0833333
chr14	106810441	106811131	IGHV3-74	105864215	105864260	IGHJ4	HG02688	PJL	10	3	16	0.1875
chr14	106184900	106185394	IGHV1-18	105864215	105864260	IGHJ4	HG02696	PJL	2	21	29	0.724138
chr14	106470263	106470800	IGHV3-43	105864215	105864260	IGHJ4	HG02697	PJL	7	4	13	0.307692
chr14	106421710	106422218	IGHV4-39	105864215	105864260	IGHJ4	HG02733	PJL	12	8	20	0.4
chr14	106025144	106025630	IGHV7-4-1	105863198	105863258	IGHJ6	HG02734	PJL	6	19	25	0.76
chr14	105986581	105987083	IGHV1-2	105864215	105864260	IGHJ4	HG02610	GWD	3	9	18	0.5
chr14	106062150	106062683	IGHV3-7	105864215	105864260	IGHJ4	HG02611	GWD	9	10	27	0.37037
chr14	106210935	106211453	IGHV3-20	105864587	105864635	IGHJ3	HG02634	GWD	9	12	39	0.307692
chr14	106359792	106360324	IGHV3-33	105864215	105864260	IGHJ4	HG02635	GWD	14	8	35	0.228571
chr14	106556935	106557477	IGHV3-49	105864215	105864260	IGHJ4	HG02715	GWD	7	8	17	0.470588
chr14	106235063	106235594	IGHV3-21	105863198	105863258	IGHJ6	HG02716	GWD	7	7	17	0.411765
chr14	106276547	106277043	IGHV1-24	105863198	105863258	IGHJ6	HG02768	GWD	10	12	22	0.545455
chr14	106268605	106269140	IGHV3-23	105863814	105863862	IGHJ5	HG02769	GWD	5	3	8	0.375
chr14	106335081	106335613	IGHV3-30	105863198	105863258	IGHJ6	HG02771	GWD	8	5	13	0.384615
chr14	106184900	106185394	IGHV1-18	105864215	105864260	IGHJ4	HG02772	GWD	9	3	14	0.214286
chr14	106257761	106258223	IGHV3-22	105863198	105863258	IGHJ6	HG02798	GWD	8	7	25	0.28
chr14	106421710	106422218	IGHV4-39	105864215	105864260	IGHJ4	HG02799	GWD	4	10	13	0.769231
chr14	106421710	106422218	IGHV4-39	105863814	105863862	IGHJ5	HG02804	GWD	8	5	17	0.294118
chr14	106537809	106538344	IGHV3-48	105863814	105863862	IGHJ5	HG01393	PUR	16	4	22	0.181818
chr14	106116634	106117204	IGHV3-11	105863814	105863862	IGHJ5	HG01395	PUR	14	5	21	0.238095
chr14	105986581	105987083	IGHV1-2	105864587	105864635	IGHJ3	HG01396	PUR	3	9	19	0.473684
chr14	106129539	106130072	IGHV3-13	105864215	105864260	IGHJ4	HG01402	PUR	9	4	16	0.25
chr14	106268605	106269140	IGHV3-23	105864215	105864260	IGHJ4	HG01403	PUR	16	2	21	0.0952381
chr14	106268605	106269140	IGHV3-23	105864587	105864635	IGHJ3	HG01413	PUR	11	1	11	0.0909091
chr14	106301395	106301862	IGHV2-26	105863198	105863258	IGHJ6	HG01414	PUR	11	8	24	0.333333
chr14	106335081	106335613	IGHV3-30	105864215	105864260	IGHJ4	HG00742	PUR	18	2	21	0.0952381
chr14	106268605	106269140	IGHV3-23	105863198	105863258	IGHJ6	HG00743	PUR	12	5	19	0.263158
[truncated: 505 more rows]
